# Supplementary material for: A Genome-Wide Survey of MATE Transporters in Brassicaceae and Unveiling Their Expression Profiles under Abiotic Stress in Rapeseed
Source: Plants (Basel). 2020 Aug 20;9(9):1072. doi: 10.3390/plants9091072 (PMC7569899; doi:10.3390/plants9091072)
Supplement: Supplementary file 1 [file plants-09-01072-s001.zip]

Archive with 11 entries (10 files):
- plants-885058-supplementary-new/
- plants-885058-supplementary-new/Figure S1.tif
- plants-885058-supplementary-new/Figure S2.tif
- plants-885058-supplementary-new/Table S1.xls
- plants-885058-supplementary-new/Table S2.xls
- plants-885058-supplementary-new/Table S3.xls
- plants-885058-supplementary-new/Table S4.xlsx
- plants-885058-supplementary-new/Table S5.xls
- plants-885058-supplementary-new/Table S6.xls
- plants-885058-supplementary-new/Table S7.xls
- plants-885058-supplementary-new/Table S8.xls
