# Supplementary material for: A Genome-Wide Survey of MATE Transporters in Brassicaceae and Unveiling Their Expression Profiles under Abiotic Stress in Rapeseed
Source: Plants (Basel). 2020 Aug 20;9(9):1072. doi: 10.3390/plants9091072 (PMC7569899; doi:10.3390/plants9091072)
Supplement: Supplementary file 1 [file plants-09-01072-s001.zip › plants-885058-supplementary-new/Table S1.xls]

## Sheet: Sheet1
Table S1 B. napus ZS11 tissues and organs used in this study.
No.	Name	Stages
1	Root	Full-bloom stage
2	Stem	Full-bloom stage
3	Leaf	Full-bloom stage
4	Anthocaulu	Full-bloom stage
5	Calyx	Full-bloom stage
6	Petal	Full-bloom stage
7	Pistil	Full-bloom stage
8	Stamen	Full-bloom stage
9	Anther	Full-bloom stage
10	Filament	Full-bloom stage
11	Top of main inflorescence flowers	Full-bloom stage
12	Seed_10DAF	10 Days after flower（DAF）
13	Seed_21DAF	21 Days after flower（DAF）
14	Seed_30DAF	30 Days after flower（DAF）
15	Seed_40DAF	40 Days after flower（DAF）
16	Seed_49DAF	49 Days after flower（DAF）
17	Embryo_21DAF	21 Days after flower（DAF）
18	Embryo_30DAF	30 Days after flower（DAF）
19	Embryo_40DAF	40 Days after flower（DAF）
20	Embryo_49DAF	49 Days after flower（DAF）
21	Radicle_40DAF	40 Days after flower（DAF）
22	Radicle_49DAF	49 Days after flower（DAF）
23	Seedcoat_21DAF	21 Days after flower（DAF）
24	Seedcoat_30DAF	30 Days after flower（DAF）
25	Seedcoat_40DAF	40 Days after flower（DAF）
26	Silique pods_10DAF	10 Days after flower（DAF）
27	Silique pods_21DAF	21 Days after flower（DAF）
28	Silique pods_30DAF	30 Days after flower（DAF）
29	Silique pods_40DAF	40 Days after flower（DAF）
30	Silique pods_46DAF	46 Days after flower（DAF）
