# Supplementary material for: A Genome-Wide Survey of MATE Transporters in Brassicaceae and Unveiling Their Expression Profiles under Abiotic Stress in Rapeseed
Source: Plants (Basel). 2020 Aug 20;9(9):1072. doi: 10.3390/plants9091072 (PMC7569899; doi:10.3390/plants9091072)
Supplement: Supplementary file 1 [file plants-09-01072-s001.zip › plants-885058-supplementary-new/Table S2.xls]

## Sheet: Table S2
Table S2 List of the identified MATE genes in Brassicaceae genome
Name	AGI code	Name	Brassicaceae code	Subfamilies	Chr.	start	end	Length (bp)	Length (aa)	MW (Da)	pI	Exon	Intron	Subcellular Localization
														wolfpsort	TargetP	Pprowler
AtMATE1	AT2G04070	BraMATE1	BraA09g057590.3C	MATE 1	BraA09	40949794	40952388	2594	477	51684	6.94	6	5	plas	Un	other
		BnaMATE1	BnaC08g37580D	MATE 1	BnaC08	34294234	34297020	2786	477	51613	7.3	6	5	Plas	Un	other
		BjuMATE1a	BjuB032370	MATE 1	BjuB03	15153477	15156116	2639	476	51777	7.56	6	5	plas	Un	other
		BjuMATE1b	BjuO013310	MATE 1	SuperUnscaffoldUn76	122180	123924	1744	466	50585	6.63	5	4	plas	Un	other
AtMATE2	AT2G04080	/	/	/	/	/	/	/	/	/	/	/	/	/	/	/
AtMATE3	AT2G04050	BolMATE3	Bol028159	MATE 1	BolC07	6114019	6115883	1864	476	51748	7.93	6	5	plas	Un	other
		BjuMATE3	BjuA025510	MATE 1	BjuA07	6272565	6274659	2094	476	51877	7.93	6	5	plas	Un	other
AtMATE4	AT2G04040	BraMATE4	BraA03g041630.3C	MATE 1	BraA03	20880473	20882877	2404	476	51729	7.63	6	5	plas	Un	other
		BolMATE4	Bol042498	MATE 1	BolC03	26565251	26567796	2545	476	51660	7.27	6	5	plas	Un	other
		BniMATE4	BniB046483-PA	MATE 1	scaffoldUn82.1	286686	288935	2249	477	51696	7.25	6	5	plas	Un	other
AtMATE5	AT2G04090	BniMATE5	BniB031529-PA	MATE 1	scaffoldUn421.1	200956	203012	2056	483	51857	6.6	7	6	plas	Un	other
		BjuMATE5	BjuA025508	MATE 1	BjuA07	6249932	6252038	2106	483	51934	7.28	7	6	plas	Un	other
AtMATE6	AT2G04100	BraMATE6	BraA07g007640.3C	MATE 1	BraA07	7849888	7851994	2106	483	51934	7.28	8	7	plas	Un	other
		BnaMATE6a	BnaA07g04760D	MATE 1	BnaA07	5173535	5175711	2176	484	51840	6.74	7	6	Plas	Un	SP
		BnaMATE6b	BnaC07g47890D	MATE 1	BnaC07Unrandom	276281	278457	2176	484	51840	6.74	7	6	Plas	Un	SP
		BjuMATE6	BjuO005413	MATE 1	Contig3341	4969	7025	2056	483	51886	6.6	7	6	plas	Un	other
AtMATE7	AT1G64820	BraMATE7	BraA07g032360.3C	MATE 1	BraA07	23367099	23372442	5343	882	97502	6.28	13	12	plas	Un	other
		BnaMATE7	BnaC06g27740D	MATE 1	BnaC06	29120361	29125559	5198	537	59494	7.69	8	7	Plas	S	SP
		BniMATE7a	BniB009443-PA	MATE 1	BniB7	18860036	18862284	2248	495	55107	5.26	7	6	plas	Un	other
		BniMATE7b	BniB009444-PA	MATE 1	BniB7	18857090	18858699	1609	281	30521	5.26	6	5	plas	Un	other
		BjuMATE7a	BjuB030503	MATE 1	BjuB03	29643554	29645847	2293	467	52354	5.23	8	7	plas	Un	SP
		BjuMATE7b	BjuB030504	MATE 1	BjuB03	29656414	29658620	2206	494	54408	5.73	7	6	plas	Un	SP
AtMATE8	AT1G66780	BraMATE8	BraA09g027300.3C	MATE 1	BraA09	18635326	18637617	2291	502	54994	7.14	7	6	plas	Un	other
		BolMATE8a	Bol003929	MATE 1	Scaffold000336	386588	388940	2352	494	54322	7	7	6	plas	Un	other
		BolMATE8b	Bol003930	MATE 1	Scaffold000336	389762	395580	5818	624	69478	8.85	8	7	plas	Un	other
		BolMATE8c	Bol006786	MATE 1	BolC09	12993263	12995598	2335	504	55393	6.5	7	6	plas	Un	other
		BnaMATE8a	BnaA09g21910D	MATE 1	BnaA09	14541553	14543843	2290	502	55021	7.65	7	6	Plas	Un	SP
		BnaMATE8b	BnaC09g24150D	MATE 1	BnaC09	21975879	21978214	2335	506	55549	6.7	7	6	Plas	Un	SP
		BniMATE8	BniB021817-PA	MATE 1	scaffoldUn272.1	148737	152447	3710	710	77340	6.57	11	10	plas	Un	other
		BjuMATE8a	BjuB046189	MATE 1	BjuB08	56638688	56640850	2162	503	55043	6.04	7	6	plas	Un	SP
		BjuMATE8b	BjuO008564	MATE 1	Contig65Un157741Un251740	13719	17077	3358	504	55425	5.88	7	6	plas	Un	SP
AtMATE9	AT1G66760	BraMATE9a	BraA07g032370.3C	MATE 1	BraA07	23378775	23380916	2141	463	50326	7.62	5	4	plas	Un	other
		BraMATE9b	BraA06g022370.3C	MATE 1	BraA06	13955295	13957287	1992	449	49294	7.73	7	6	plas	S	SP
		BolMATE9a	Bol003928	MATE 1	Scaffold000336	383482	385665	2183	364	38912	7.97	6	5	plas	Un	other
		BolMATE9b	Bol035604	MATE 1	BolC03	37724559	37726615	2056	473	52291	8.45	7	6	plas	Un	other
		BnaMATE9a	BnaA06g19930D	MATE 1	BnaA06	12704968	12707477	2509	483	53326	8.3	7	6	Plas	Un	SP
		BnaMATE9b	BnaC03g54220D	MATE 1	BnaC03	41606562	41608827	2265	474	52219	8.59	7	6	Plas	Un	SP
		BniMATE9	BniB040505-PA	MATE 1	scaffoldUn627.1	45456	47512	2056	494	54739	6.89	7	6	plas	Un	other
		BjuMATE9a	BjuA041600	MATE 1	BjuA02	15720729	15722820	2091	449	49715	8.83	6	5	plas	Un	SP
		BjuMATE9b	BjuB008728	MATE 1	BjuB07	22518661	22520717	2056	465	51530	7.79	6	5	plas	Un	SP
AtMATE10	AT1G15150	/	/	/	/	/	/	/	/	/	/	/	/	/	/	/
AtMATE11	AT1G15160	/	/	/	/	/	/	/	/	/	/	/	/	/	/	/
AtMATE12	AT1G15170	BraMATE12	BraA06g011220.3C	MATE 1	BraA06	6074476	6076563	2087	479	51996	7.08	7	6	plas	Un	other
		BolMATE12	Bol038111	MATE 1	BolC05	5708873	5710928	2055	479	51983	7.4	7	6	vacu	Un	other
		BnaMATE12a	BnaA06g09840D	MATE 1	BnaA06	5253023	5255486	2463	481	52051	7.08	7	6	Plas	Un	SP
		BnaMATE12b	BnaC05g11460D	MATE 1	BnaC05	6685257	6687690	2433	481	52054	7.4	7	6	vacu	Un	SP
AtMATE13	AT1G15180	BraMATE13a	BraA08g029970.3C	MATE 1	BraA08	20470748	20472870	2122	482	52283	5.61	7	6	plas	Un	other
		BraMATE13b	BraA09g058850.3C	MATE 1	BraA09	41617396	41619526	2130	481	52772	6.6	7	6	plas	Un	other
		BolMATE13a	Bol029236	MATE 1	BolC08	19514546	19516306	1760	417	45213	6.33	5	4	plas	Un	other
		BolMATE13b	Bol031552	MATE 1	BolC08	37518207	37521959	3752	479	52205	6.49	7	6	plas	Un	other
		BniMATE13a	BniB015506-PA	MATE 1	BniB7	39640895	39642761	1866	475	51347	6.93	6	5	plas	Un	other
		BniMATE13b	BniB025806-PA	MATE 1	BniB7	30878960	30881051	2091	481	52428	6.75	7	6	plas	Un	other
		BniMATE13c	BniB031777-PA	MATE 1	scaffoldUn427.1	75564	77727	2163	479	51937	7.13	7	6	plas	Un	other
		BjuMATE13a	BjuB046644	MATE 1	BjuB06	13888589	13890577	1988	434	46816	6.69	7	6	plas	Un	other
		BjuMATE13b	BjuA044165	MATE 1	BjuA09	51363300	51365424	2124	483	52820	7.02	7	6	plas	Un	other
		BjuMATE13c	BjuA030941	MATE 1	BjuA08	23801874	23803911	2037	482	52191	5.57	6	5	plas	Un	other
		BjuMATE13d	BjuB043279	MATE 1	BjuB03	2588255	2589996	1741	466	50337	6.33	5	4	plas	Un	other
		BjuMATE13e	BjuB032271	MATE 1	BjuB03	14523593	14525563	1970	470	51315	6.24	6	5	plas	Un	other
AtMATE14	AT1G71140	BraMATE14a	BraA07g029710.3C	MATE 1	BraA07	21844759	21846714	1955	461	49987	6.14	7	6	plas	S	SP
		BraMATE14b	BraA02g020270.3C	MATE 1	BraA02	11707361	11713002	5641	494	53726	8.86	7	6	plas	Un	other
		BraMATE14c	BraA07g009110.3C	MATE 1	BraA07	9120607	9121968	1361	566	61930	7.05	6	5	plas	S	SP
		BraMATE14d	BraA07g035780.3C	MATE 1	BraA07	25210134	25212337	2203	490	53484	6.36	7	6	vacu	Un	other
		BolMATE14a	Bol002346	MATE 1	Scaffold000392	48127	50187	2060	487	52995	4.84	7	6	plas	Un	other
		BolMATE14b	Bol007455	MATE 1	BolC08	23736891	23738311	1420	344	37288	6.86	5	4	plas	S	other
		BolMATE14c	Bol016155	MATE 1	BolC06	4437492	4441134	3642	599	65333	6.5	10	9	plas	Un	other
		BolMATE14d	Bol034958	MATE 1	BolC02	14519410	14520068	658	149	16288	5.13	3	2	vacu	Un	other
		BolMATE14e	Bol034959	MATE 1	BolC02	14501486	14503659	2173	480	51998	9	6	5	plas	Un	other
		BnaMATE14a	BnaA07g29150D	MATE 1	BnaA07	20937919	20940241	2322	490	53383	6.65	7	6	vacu	Un	SP
		BnaMATE14b	BnaA07g23640D	MATE 1	BnaA07	17737370	17739348	1978	488	53005	5.13	7	6	Plas	Un	SP
		BnaMATE14c	BnaC06g32260D	MATE 1	BnaC06	32552914	32554963	2049	492	53631	5.27	7	6	Plas	Un	SP
		BnaMATE14d	BnaAnng25760D	MATE 1	BnaAnnUnrandom	29758187	29760621	2434	485	52527	8.13	7	6	Plas	Un	SP
		BniMATE14a	BniB008098-PA	MATE 1	BniB2	9293149	9295319	2170	491	53703	5.48	7	6	plas	Un	other
		BniMATE14b	BniB011407-PA	MATE 1	BniB5	19256417	19257279	862	255	27679	5.98	2	1	plas	Un	other
		BniMATE14c	BniB042647-PA	MATE 1	BniB7	25641738	25643723	1985	487	53031	4.83	7	6	plas	Un	other
		BniMATE14d	BniB046510-PA	MATE 1	scaffoldUn82.1	745024	747279	2255	482	52422	7.33	7	6	plas	Un	other
		BniMATE14e	BniB046511-PA	MATE 1	scaffoldUn82.1	749795	752072	2277	462	50562	6.36	6	5	plas	Un	other
		BjuMATE14a	BjuB047432	MATE 1	BjuB03	25615021	25616993	1972	487	52945	5.13	7	6	plas	Un	SP
		BjuMATE14b	BjuB005432	MATE 1	BjuB03	25809575	25811577	2002	487	53082	4.83	7	6	plas	Un	SP
		BjuMATE14c	BjuB047240	MATE 1	BjuB03	7655223	7657393	2170	491	53703	5.48	7	6	plas	Un	SP
		BjuMATE14d	BjuA027452	MATE 1	BjuA07	30942898	30945129	2231	490	53570	6.06	7	6	vacu	Un	SP
		BjuMATE14e	BjuB047645	MATE 1	BjuB02	15379757	15382037	2280	462	50548	6.36	6	5	plas	Un	SP
		BjuMATE14f	BjuA007404	MATE 1	BjuA02	12953935	12956287	2352	484	52612	8.3	7	6	plas	Un	SP
		BjuMATE14g	BjuA007405	MATE 1	BjuA02	12958687	12959601	914	193	21307	6.54	4	3	plas	Un	SP
AtMATE15	AT2G34360	BraMATE15	BraA03g018060.3C	MATE 1	BraA03	8427944	8429386	1442	915	101735	6.94	1	0	plas	Un	other
		BolMATE15a	Bol027342	MATE 1	BolC04	20891344	20898415	7071	484	52186	8.42	8	7	plas	Un	other
		BolMATE15b	Bol036975	MATE 1	BolC07	40739207	40745807	6600	948	104750	6.72	9	8	plas	Un	other
		BnaMATE15a	BnaA05g09500D	MATE 1	BnaA05	5227898	5232035	4137	510	55151	8.32	9	8	Plas	Un	SP
		BnaMATE15b	BnaC04g10860D	MATE 1	BnaC04	8422479	8429221	6742	485	52186	8.42	8	7	Plas	Un	SP
		BnaMATE15c	BnaA03g15810D	MATE 1	BnaA03	7323025	7328372	5347	971	107532	6.95	10	9	Plas	Un	SP
		BnaMATE15d	BnaC03g18950D	MATE 1	BnaC03	9813528	9818420	4892	488	52562	8.41	8	7	Plas	Un	SP
		BniMATE15a	BniB012390-PA	MATE 1	BniB4	6384880	6389672	4792	441	47748	8.36	8	7	plas	Un	other
		BniMATE15b	BniB033980-PA	MATE 1	BniB3	33314842	33325226	10384	1508	169471	7.42	24	23	plas	Un	other
		BjuMATE15a	BjuA018434	MATE 1	BjuA05	5844298	5848973	4675	480	51748	8.08	8	7	plas	Un	SP
		BjuMATE15b	BjuA041969	MATE 1	BjuA03	10145164	10148615	3451	471	50829	8.64	8	7	plas	Un	other
AtMATE16	AT5G52450	BraMATE16a	BraA05g010740.3C	MATE 1	BraA05	5737011	5741632	4621	471	50897	7.94	8	7	plas	Un	other
		BraMATE16b	BraA02g015330.3C	MATE 1	BraA02	7994747	7997398	2651	487	52691	7.54	8	7	plas	Un	other
		BraMATE16c	BraA03g018050.3C	MATE 1	BraA03	8424204	8427700	3496	486	52365	8.41	8	7	plas	Un	other
		BolMATE16a	Bol015645	MATE 1	Scaffold000163UnP2	348401	351306	2905	489	52768	7.87	8	7	plas	Un	other
		BolMATE16b	Bol045249	MATE 1	Scaffold000001UnP2	195898	199115	3217	486	52750	7.96	8	7	plas	Un	other
		BnaMATE16a	BnaA10g07430D	MATE 1	BnaA10	5906095	5909333	3238	485	52344	8.16	8	7	Plas	Un	SP
		BnaMATE16b	BnaAnng13490D	MATE 1	BnaAnnUnrandom	14457503	14460596	3093	490	52782	7.87	8	7	Plas	Un	SP
		BnaMATE16c	BnaA02g10860D	MATE 1	BnaA02	5618950	5621701	2751	488	52665	7.54	8	7	Plas	Un	SP
		BnaMATE16d	BnaC02g15080D	MATE 1	BnaC02	10579163	10582178	3015	487	52740	7.96	8	7	Plas	Un	SP
		BniMATE16a	BniB043330-PA	MATE 1	BniB8	17444217	17450186	5969	517	55938	8.23	10	9	plas	Un	other
		BniMATE16b	BniB049711-PA	MATE 1	BniB2	27568988	27571548	2560	490	52889	7.56	8	7	plas	Un	other
		BjuMATE16a	BjuA006999	MATE 1	BjuA02	8891963	8894427	2464	406	43826	7.77	7	6	plas	Un	SP
		BjuMATE16b	BjuB012108	MATE 1	BjuB05	19589688	19592244	2556	490	52889	7.56	8	7	plas	Un	SP
		BjuMATE16c	BjuB035204	MATE 1	BjuB02	21130550	21135003	4453	489	53001	7.86	8	7	plas	Un	SP
AtMATE17	AT1G73700	BraMATE17a	BraA07g028590.3C	MATE 1	BraA07	21266985	21269707	2722	526	56525	8.72	8	7	plas	Un	other
		BraMATE17b	BraA07g037730.3C	MATE 1	BraA07	26117522	26119912	2390	473	50832	8.47	8	7	plas	Un	other
		BolMATE17a	Bol026242	MATE 1	BolC06	3539760	3547970	8210	475	50989	8.98	8	7	plas	Un	other
		BolMATE17b	Bol039993	MATE 1	BolC06	33253709	33257013	3304	179	19340	10.55	4	3	chlo	Un	other
		BnaMATE17a	BnaA07g22550D	MATE 1	BnaA07	17169422	17171988	2566	347	36558	7.24	10	9	vacu	Un	SP
		BnaMATE17b	BnaA07g39000D	MATE 1	BnaA07Unrandom	1948652	1951246	2594	474	50832	8.47	8	8	Plas	Un	SP
		BnaMATE17c	BnaC06g34500D	MATE 1	BnaC06	33959120	33961312	2192	401	43113	8.88	8	7	Plas	Un	SP
		BnaMATE17d	BnaC06g23470D	MATE 1	BnaC06	25302686	25305990	3304	180	19340	10.55	4	3	chlo	Un	SP
		BniMATE17a	BniB013840-PA	MATE 1	BniB7	13746721	13750889	4168	552	59965	9.14	9	8	plas	Un	other
		BniMATE17b	BniB031531-PA	MATE 1	scaffoldUn421.1	97780	99662	1882	476	51738	7.77	6	5	plas	Un	other
		BniMATE17c	BniB043072-PA	MATE 1	BniB7	24745508	24752747	7239	635	69074	8.13	13	12	plas	Un	other
		BjuMATE17a	BjuA043473	MATE 1	BjuA07	32089872	32092260	2388	473	50832	8.47	8	7	plas	Un	SP
		BjuMATE17b	BjuA046565	MATE 1	BjuA07	26528115	26530901	2786	481	51724	8.42	8	7	plas	Un	SP
		BjuMATE17c	BjuA014081	MATE 1	BjuA03	37621410	37623680	2270	491	52803	7.8	8	7	plas	Un	SP
AtMATE18	AT3G23550	BjuMATE18a	BjuA040413	MATE 2	BjuA01	25541285	25543554	2269	437	47552	7.63	5	4	plas	Un	other
		BjuMATE18b	BjuO000093	MATE 2	Contig4698	406	4856	4450	501	55274	8.58	6	5	plas	Un	other
		BjuMATE18c	BjuA028168	MATE 2	BjuA08	4587879	4592912	5033	489	53872	9.1	5	4	plas	Un	SP
AtMATE19	AT3G23560	BraMATE19a	BraA01g030520.3C	MATE 2	BraA01	20500746	20503184	2438	534	58496	6.61	7	6	plas	Un	other
		BraMATE19b	BraA01g030530.3C	MATE 2	BraA01	20506079	20510831	4752	483	52482	8.23	7	6	plas	Un	other
		BolMATE19a	Bol004785	MATE 2	Scaffold000314	102435	104453	2018	365	39240	8.87	8	7	vacu	Un	other
		BolMATE19b	Bol028729	MATE 2	BolC01	26534217	26537558	3341	475	51357	8.36	7	6	plas	Un	other
		BnaMATE19a	BnaA01g23770D	MATE 2	BnaA01	16151871	16154229	2358	483	52087	7.69	7	6	Plas	Un	SP
		BnaMATE19b	BnaC01g30620D	MATE 2	BnaC01	29091154	29092660	1506	200	21091	8.69	6	5	Plas	S	SP
		BnaMATE19c	BnaC01g30600D	MATE 2	BnaC01	29080075	29082474	2399	476	51441	8.45	7	6	Plas	Un	SP
		BniMATE19a	BniB011563-PA	MATE 2	BniB1	4018811	4020985	2174	462	50175	6.65	7	6	plas	Un	other
		BniMATE19b	BniB014238-PA	MATE 2	BniB1	23677562	23679856	2294	486	52748	5	7	6	plas	Un	other
		BniMATE19c	BniB014239-PA	MATE 2	BniB1	23681482	23688818	7336	400	43538	7.69	6	5	vacu	Un	other
		BniMATE19d	BniB014240-PA	MATE 2	BniB1	23701063	23702609	1546	361	39183	8.86	6	5	vacu	S	SP
		BniMATE19e	BniB025955-PA	MATE 2	BniB7	30128825	30131487	2662	476	51797	7.78	6	5	plas	Un	other
		BjuMATE19a	BjuB007363	MATE 2	BjuB07	8037055	8039361	2306	457	49419	5.62	6	5	plas	Un	other
		BjuMATE19b	BjuA040411	MATE 2	BjuA01	25546608	25551389	4781	435	47454	9.09	5	4	plas	Un	other
AtMATE20	AT1G33100	/	/	/	/	/	/	/	/	/	/	/	/	/	/	/
AtMATE21	AT1G33110	BraMATE21a	BraA08g008440.3C	MATE 2	BraA08	7453611	7466938	13327	494	53920	7.55	11	10	plas	Un	other
		BraMATE21b	BraA09g032000.3C	MATE 2	BraA09	24891968	24897045	5077	494	53604	8.07	8	7	plas	Un	other
		BolMATE21	Bol006298	MATE 2	Scaffold000282	505553	512022	6469	494	53830	8.03	8	7	plas	Un	other
		BnaMATE21	BnaA09g23940D	MATE 2	BnaA09	16605322	16610859	5537	494	53604	8.07	8	7	Plas	Un	SP
		BniMATE21	BniB031178-PA	MATE 2	scaffoldUn413.1	81625	86404	4779	493	53648	7.87	8	7	plas	Un	other
		BjuMATE21a	BjuA000554	MATE 2	BjuA08	9444181	9452652	8471	461	50107	6.86	9	8	plas	Un	other
		BjuMATE21b	BjuO012955	MATE 2	SuperUnscaffoldUn67Un1Un363923	295671	300447	4776	493	53674	7.61	8	7	plas	Un	other
AtMATE22	AT1G33090	/	/	/	/	/	/	/	/	/	/	/	/	/	/	/
AtMATE23	AT1G33080	BraMATE23	BraA09g031950.3C	MATE 2	BraA09	24853087	24870557	17470	495	54074	9.17	8	7	plas	Un	other
		BniMATE23	BniB031167-PA	MATE 2	scaffoldUn413.1	153545	156541	2996	314	34563	8.84	3	2	vacu	Un	other
		BjuMATE23	BjuA046999	MATE 2	BjuA09	28393007	28401989	8982	318	34802	8.36	4	3	plas	Un	other
AtMATE24	AT3G03620	BraMATE24a	BraA05g042010.3C	MATE 2	BraA05	28128304	28130543	2239	499	54972	7.91	8	7	plas	Un	other
		BraMATE24b	BraA01g043590.3C	MATE 2	BraA01	28918481	28920703	2222	498	54708	5.75	8	7	plas	Un	other
		BolMATE24a	Bol001194	MATE 2	Scaffold000461	48341	50339	1998	458	50259	6.26	8	7	plas	S	SP
		BolMATE24b	Bol003822	MATE 2	Scaffold000339	220646	222904	2258	498	54849	6.14	8	7	plas	Un	other
		BnaMATE24a	BnaA01g34080D	MATE 2	BnaA01	23043540	23046168	2628	499	54726	5.75	8	8	Plas	Un	SP
		BnaMATE24b	BnaA05g32820D	MATE 2	BnaA05	22427521	22430086	2565	500	55001	8.11	8	7	Plas	Un	SP
		BnaMATE24c	BnaC01g40630D	MATE 2	BnaC01	38819430	38821688	2258	499	54849	6.14	8	7	Plas	Un	SP
		BnaMATE24d	BnaC05g48120D	MATE 2	BnaC05	42773634	42776251	2617	500	54945	6.28	8	8	Plas	Un	SP
		BniMATE24	BniB026640-PA	MATE 2	BniB3	38672504	38674694	2190	498	54742	6.5	8	7	plas	Un	other
		BjuMATE24a	BjuA006343	MATE 2	BjuA01	39474909	39477115	2206	498	54808	5.05	8	7	plas	Un	other
		BjuMATE24b	BjuA046116	MATE 2	BjuA05	31447113	31449365	2252	499	55002	7.64	8	7	plas	Un	other
		BjuMATE24c	BjuO000934	MATE 2	Contig118Un1274036Un2398663Un1051118Un1124627	26828	29013	2185	498	54801	6.14	8	7	plas	Un	other
AtMATE25	AT5G17700	BraMATE25a	BraA02g007190.3C	MATE 2	BraA02	3389050	3391668	2618	479	52982	8.24	8	7	plas	Un	other
		BraMATE25b	BraA10g022350.3C	MATE 2	BraA10	15745837	15748424	2587	498	55068	6.65	8	7	plas	Un	other
		BolMATE25a	Bol019783	MATE 2	BolC09	32039252	32041841	2589	459	51246	6.88	8	7	plas	Un	other
		BolMATE25b	Bol021359	MATE 2	BolC02	4298863	4301536	2673	498	55026	8.12	8	7	plas	Un	other
		BnaMATE25a	BnaA10g17050D	MATE 2	BnaA10	12766271	12769875	3604	399	43973	5.65	5	5	Plas	Un	SP
		BnaMATE25b	BnaC09g40230D	MATE 2	BnaC09	42744684	42749220	4536	497	55796	7.35	8	8	Plas	Un	SP
		BniMATE25a	BniB019927-PA	MATE 2	BniB2	21071704	21074301	2597	498	55121	7.35	8	7	plas	Un	other
		BniMATE25b	BniB033365-PA	MATE 2	BniB8	24859392	24861322	1930	406	44794	6.01	7	6	plas	Un	other
		BjuMATE25a	BjuB035497	MATE 2	BjuB02	42807557	42810203	2646	497	55044	7.05	8	7	plas	Un	other
		BjuMATE25b	BjuB035498	MATE 2	BjuB02	42798083	42801741	3658	409	45007	5.68	8	7	plas	Un	other
		BjuMATE25c	BjuB010979	MATE 2	BjuB05	31694102	31696726	2624	498	55025	7.33	8	7	plas	Un	other
AtMATE26	AT5G10420	/	/	/	/	/	/	/	/	/	/	/	/	/	/	/
AtMATE27	AT5G65380	BraMATE27a	BraA06g028820.3C	MATE 2	BraA06	19967611	19977330	9719	568	62240	8.52	8	7	plas	Un	other
		BraMATE27b	BraA06g028830.3C	MATE 2	BraA06	19985422	19988377	2955	473	51878	7.57	9	8	plas	Un	other
		BraMATE27c	BraA06g028840.3C	MATE 2	BraA06	19992792	19996196	3404	484	53227	8.15	9	8	plas	Un	other
		BraMATE27d	BraA09g008620.3C	MATE 2	BraA09	4909897	4913358	3461	483	52852	8.36	9	8	plas	Un	other
		BolMATE27a	Bol008052	MATE 2	BolC02	41766825	41769860	3035	451	49488	7.88	7	6	plas	Un	other
		BolMATE27b	Bol009226	MATE 2	BolC03	42655705	42659859	4154	487	53451	8.19	9	8	plas	Un	other
		BolMATE27c	Bol009227	MATE 2	BolC03	42668581	42677133	8552	146	16017	9.99	3	2	plas	Un	other
		BolMATE27d	Bol009229	MATE 2	BolC03	42692911	42703271	10360	484	53245	8.29	9	8	plas	Un	other
		BolMATE27e	Bol019046	MATE 2	Scaffold000133	123893	127514	3621	483	52571	8.47	9	8	plas	Un	other
		BnaMATE27a	BnaA06g24250D	MATE 2	BnaA06	16815794	16817055	1261	174	18838	8.75	5	5	vacu	Un	SP
		BnaMATE27b	BnaA06g24270D	MATE 2	BnaA06	16829184	16832131	2947	566	62524	9.64	11	10	Plas	Un	SP
		BnaMATE27c	BnaA06g24280D	MATE 2	BnaA06	16847306	16850760	3454	543	60137	8.72	11	10	Plas	Un	SP
		BnaMATE27d	BnaC03g49010D	MATE 2	BnaC03	33796515	33798116	1601	323	35410	6.72	5	4	Plas	Un	SP
		BnaMATE27e	BnaC09g06920D	MATE 2	BnaC09	4286316	4290294	3978	485	52768	8.36	9	8	Plas	Un	SP
		BniMATE27b	BniB004460-PA	MATE 2	BniB4	8542986	8546287	3301	485	53276	7.57	9	8	plas	Un	other
		BniMATE27a	BniB045560-PA	MATE 2	BniB1	20804929	20805573	644	190	21023	8.64	2	1	plas	Un	other
		BniMATE27c	BniB045561-PA	MATE 2	BniB1	20794040	20796269	2229	267	29135	7.9	7	6	vacu	S	SP
		BniMATE27d	BniB045895-PA	MATE 2	BniB1	20803369	20804013	644	190	21023	8.64	2	1	plas	Un	other
		BjuMATE27a	BjuA023098	MATE 2	BjuA06	19632279	19635234	2955	487	53458	8.11	9	8	plas	Un	SP
		BjuMATE27b	BjuB020742	MATE 2	BjuB06	8772304	8775608	3304	485	53276	7.57	9	8	plas	Un	SP
AtMATE28	AT5G44050	BraMATE28	BraA10g027480.3C	MATE 2	BraA10	18041548	18046573	5025	209	23473	9.34	11	10	golg	Un	other
		BolMATE28	Bol043669	MATE 2	BolC09	37012277	37015127	2850	490	54171	8.74	9	8	plas	Un	other
		BnaMATE28a	BnaA02g00490D	MATE 2	BnaA02	186531	189010	2479	501	55553	8.29	9	8	Plas	Un	SP
		BnaMATE28b	BnaC03g04300D	MATE 2	BnaC03	2056460	2058874	2414	489	53688	5.97	9	8	Plas	Un	SP
		BnaMATE28c	BnaC09g46240D	MATE 2	BnaC09	46201464	46204678	3214	492	54325	8.45	9	8	Plas	Un	other
		BniMATE28a	BniB001671-PA	MATE 2	BniB8	27916692	27921170	4478	562	61305	8.33	12	11	plas	S	SP
		BniMATE28b	BniB033770-PA	MATE 2	BniB3	42639837	42641480	1643	205	22997	4.98	3	2	vacu	Un	other
AtMATE29	AT3G26590	BraMATE29	BraA06g038210.3C	MATE 2	BraA06	25413380	25416896	3516	419	45106	8.19	8	7	plas	S	SP
		BolMATE29	Bol042820	MATE 2	BolC07	32314673	32318498	3825	503	54165	6.35	8	7	plas	Un	other
		BnaMATE29a	BnaA06g32800D	MATE 2	BnaA06	21757088	21760889	3801	504	54140	6.03	8	7	Plas	Un	SP
		BnaMATE29b	BnaC07g23670D	MATE 2	BnaC07	30152144	30157892	5748	504	54058	6.03	8	7	Plas	Un	SP
		BnaMATE29c	BnaC07g23680D	MATE 2	BnaC07	30170846	30179762	8916	394	43175	6.5	9	8	Plas	S	SP
		BniMATE29	BniB025267-PA	MATE 2	BniB8	36687527	36691905	4378	503	54164	6.35	8	7	plas	Un	other
		BjuMATE29a	BjuA024364	MATE 2	BjuA06	25717220	25719643	2423	329	35952	6.25	7	6	vacu	S	other
		BjuMATE29b	BjuB037147	MATE 2	BjuB02	55940362	55944575	4213	503	54262	6.98	8	7	plas	Un	other
AtMATE30	AT5G38030	BraMATE30	BraA09g060480.3C	MATE 2	BraA09	42402144	42405258	3114	471	51117	6.04	8	7	vacu	Un
AtMATE31	AT1G12950	BraMATE31	BraA08g030680.3C	MATE 2	BraA08	20757316	20760234	2918	520	56347	5.97	8	7	plas	Un	other
		BnaMATE31a	BnaA09g46750D	MATE 2	BnaA09	31669499	31672610	3111	520	56481	6.05	9	8	vacu	Un	SP
		BnaMATE31b	BnaC08g40820D	MATE 2	BnaC08	35848866	35853267	4401	520	56525	6.05	8	7	vacu	Un	SP
		BniMATE31a	BniB015462-PA	MATE 2	BniB7	39988477	39991480	3003	519	56419	5.7	8	7	vacu	Un	other
		BniMATE31b	BniB019819-PA	MATE 2	BniB8	3074661	3077903	3242	519	56519	6.05	8	7	plas	Un	other
		BjuMATE31a	BjuA031003	MATE 2	BjuA08	24093595	24096509	2914	519	56347	5.97	8	7	plas	Un	other
		BjuMATE31b	BjuB033197	MATE 2	BjuB03	2231926	2234929	3003	519	56419	5.7	8	7	vacu	Un	other
AtMATE32	AT1G23300	/	/	/	/	/	/	/	/	/	/	/	/	/	/	/
AtMATE33	AT1G47530	BraMATE33	BraA10g006450.3C	MATE 2	BraA10	3567716	3571867	4151	484	52568	8.13	9	8	plas	Un	other
		BolMATE33	Bol044899	MATE 2	BolC06	39362848	39368576	5728	484	52554	8.03	9	8	plas	Un	other
		BnaMATE33a	BnaA10g05100D	MATE 2	BnaA10	2822718	2827052	4334	485	52568	8.03	9	8	Plas	Un	other
		BnaMATE33b	BnaC06g00030D	MATE 2	BnaC06	36469	42356	5887	485	52554	8.03	9	8	Plas	Un	other
		BniMATE33	BniB013400-PA	MATE 2	scaffoldUn180.1	374731	381727	6996	484	52559	8.25	9	8	plas	Un	other
		BjuMATE33	BjuB000151	MATE 2	BjuB04	36841952	36847988	6036	455	49336	8.34	8	7	plas	Un	other
AtMATE34	AT4G00350	BolMATE34	Bol011518	MATE 2	BolC09	72015	74075	2060	542	59300	5.67	6	5	plas	C	other
		BnaMATE34a	BnaA09g51730D	MATE 2	BnaA09Unrandom	66109	68311	2202	544	59255	5.24	6	5	Plas	C	other
		BnaMATE34b	BnaCnng02400D	MATE 2	BnaCnnUnrandom	2146398	2148586	2188	544	59371	5.67	6	5	Plas	C	other
		BniMATE34	BniB017352-PA	MATE 2	scaffoldUn215.1	343015	345402	2387	568	62056	6.01	7	6	plas	C	CTP
		BjuMATE34a	BjuA001337	MATE 2	BjuA09	251435	253311	1876	452	493140	5.9	6	5	plas	C	other
		BjuMATE34b	BjuB019375	MATE 2	BjuB08	24354312	24356379	2067	465	50884	6.17	7	6	chlo	C	other
AtMATE35	AT4G25640	BraMATE35a	BraA08g019990.3C	MATE 2	BraA08	15356308	15360238	3930	488	53322	4.9	8	7	plas	Un	other
		BraMATE35b	BraA01g016370.3C	MATE 2	BraA01	8684544	8687190	2646	489	53269	7.77	7	6	plas	Un	other
		BraMATE35c	BraA03g052700.3C	MATE 2	BraA03	27283392	27285517	2125	488	53148	6.36	7	6	plas	Un	other
		BolMATE35a	Bol006470	MATE 2	Scaffold000278	134775	144245	9470	488	53315	5.02	7	5	plas	Un	other
		BolMATE35b	Bol039547	MATE 2	BolC01	11807259	11809880	2621	488	53198	7.77	7	6	plas	Un	other
		BolMATE35c	Bol042253	MATE 2	BolC07	43957843	43962998	5155	598	65771	7.7	8	7	plas	Un	other
		BnaMATE35a	BnaA01g14870D	MATE 2	BnaA01	7505307	7509090	3783	513	56001	8.62	8	7	Plas	Un	SP
		BnaMATE35b	BnaA03g47580D	MATE 2	BnaA03	24415966	24421581	5615	604	66201	7.44	8	7	Plas	Un	SP
		BnaMATE35c	BnaC01g17520D	MATE 2	BnaC01	12051275	12054641	3366	512	55900	8.61	8	7	Plas	Un	SP
		BnaMATE35d	BnaC07g39840D	MATE 2	BnaC07	40499372	40504011	4639	599	65712	7.7	8	7	Plas	Un	other
		BniMATE35a	BniB002697-PA	MATE 2	scaffoldUn10.1	2201384	2203355	1971	483	52738	8.02	7	6	plas	Un	other
		BniMATE35b	BniB013014-PA	MATE 2	BniB2	38554847	38558180	3333	489	53224	6.24	7	6	plas	Un	other
		BniMATE35c	BniB015803-PA	MATE 2	BniB7	36920926	36923855	2929	488	53289	4.77	7	6	plas	Un	other
		BjuMATE35a	BjuA013490	MATE 2	BjuA03	33460910	33463032	2122	488	53162	6.51	7	6	plas	Un	other
		BjuMATE35b	BjuB048959	MATE 2	BjuB02	64425853	64427830	1977	483	52702	8.02	7	6	plas	Un	other
		BjuMATE35c	BjuB014333	MATE 2	BjuB05	7627601	7630191	2590	489	53107	7.07	7	6	plas	Un	other
		BjuMATE35d	BjuA046847	MATE 2	BjuA09	10852852	10854531	1679	402	44055	8.19	6	5	plas	Un	other
		BjuMATE35e	BjuA029600	MATE 2	BjuA08	18475270	18478387	3117	488	53349	4.9	7	6	plas	Un	other
AtMATE36	AT1G11670	BraMATE36a	BraA08g031490.3C	MATE 2	BraA08	21114998	21126492	11494	316	35000	7.55	14	13	plas	Un	other
		BraMATE36b	BraA09g061240.3C	MATE 2	BraA09	42758491	42761333	2842	493	53827	7.08	7	6	plas	Un	other
		BolMATE36a	Bol031315	MATE 2	BolC08	38959446	38963085	3639	502	54778	6.62	7	6	plas	Un	other
		BolMATE36b	Bol031400	MATE 2	BolC08	38503030	38503650	620	206	23074	6.92	1	0	plas	Un	other
		BolMATE36c	Bol002312	MATE 2	Scaffold000394	47666	51020	3354	505	55208	7	7	6	plas	Un	other
		BnaMATE36a	BnaA09g47590D	MATE 2	BnaA09	32034286	32037146	2860	460	50047	5.36	8	7	Plas	Un	SP
		BnaMATE36b	BnaCnng45550D	MATE 2	BnaCnnUnrandom	44687191	44691278	4087	506	55208	7	7	6	Plas	Un	SP
		BnaMATE36c	BnaC08g41960D	MATE 2	BnaC08	36311776	36314592	2816	460	50136	5.72	8	7	Plas	Un	SP
		BniMATE36a	BniB011515-PA	MATE 2	BniB5	32333261	32335956	2695	504	54972	6.86	7	6	plas	Un	other
		BniMATE36b	BniB044617-PA	MATE 2	BniB7	40366445	40369577	3132	434	46922	8.29	5	4	vacu	Un	other
		BjuMATE36a	BjuA043861	MATE 2	BjuA08	24436475	24439456	2981	505	55194	7	7	6	plas	Un	other
		BjuMATE36b	BjuB043161	MATE 2	BjuB03	1866344	1868717	2373	397	43268	7.79	6	5	plas	Un	other
AtMATE37	AT1G61890	BraMATE37a	BraA09g016180.3C	MATE 2	BraA09	9911528	9914566	3038	501	55029	6.4	7	6	plas	Un	other
		BraMATE37b	BraA01g029710.3C	MATE 2	BraA01	19806209	19809231	3022	501	54967	6.51	7	6	plas	Un	other
		BolMATE37a	Bol013787	MATE 2	BolC01	23366993	23370035	3042	501	55035	6.51	7	6	plas	Un	other
		BolMATE37b	Bol030363	MATE 2	BolC09	34265015	34268019	3004	482	53143	6.62	6	5	plas	Un	other
		BnaMATE37a	BnaA01g22920D	MATE 2	BnaA01	15254817	15263397	8580	502	54953	6.51	7	7	Plas	Un	SP
		BnaMATE37b	BnaC01g29980D	MATE 2	BnaC01	28376553	28379998	3445	502	55033	6.51	7	6	Plas	Un	SP
		BnaMATE37c	BnaA09g13580D	MATE 2	BnaA09	7667028	7670079	3051	502	55057	6.62	7	6	Plas	Un	SP
		BnaMATE37d	BnaC09g13960D	MATE 2	BnaC09	10631906	10635116	3210	502	55043	6.62	7	6	Plas	Un	SP
		BniMATE37a	BniB002019-PA	MATE 2	BniB8	31339853	31342789	2936	426	46505	6.4	5	4	plas	Un	other
		BniMATE37b	BniB011140-PA	MATE 2	BniB6	22408305	22411167	2862	472	51783	6.86	6	5	plas	Un	other
		BniMATE37c	BniB014198-PA	MATE 2	BniB1	23267786	23271110	3324	472	51830	6.51	6	5	plas	Un	other
		BjuMATE37a	BjuA033405	MATE 2	BjuA09	13412321	13415363	3042	501	55023	6.62	7	6	plas	Un	SP
		BjuMATE37b	BjuA005729	MATE 2	BjuA01	24965596	24968645	3049	501	54967	6.52	7	6	plas	Un	SP
AtMATE38	AT4G21903	BraMATE38a	BraA08g014790.3C	MATE 2	BraA08	12238179	12241106	2927	507	54987	7.04	7	6	plas	Un	other
		BraMATE38b	BraA03g049800.3C	MATE 2	BraA03	25486855	25494237	7382	364	39866	8.17	4	3	plas	Un	other
		BraMATE38c	BraA03g049770.3C	MATE 2	BraA03	25453966	25457397	3431	507	55794	8.17	7	6	plas	Un	other
		BraMATE38d	BraA01g012650.3C	MATE 2	BraA01	6583896	6587473	3577	498	54427	7.9	7	6	plas	Un	other
		BolMATE38a	Bol024285	MATE 2	BolC07	42174377	42175649	1272	289	31260	8.53	3	2	plas	Un	other
		BolMATE38b	Bol024286	MATE 2	BolC07	42147260	42150580	3320	489	53989	7.05	6	5	plas	Un	other
		BniMATE38a	BniB000078-PA	MATE 2	BniB8	38756277	38758887	2610	495	54240	8.82	4	3	vacu	Un	other
		BniMATE38b	BniB000079-PA	MATE 2	BniB8	38764164	38767141	2977	427	46977	6.77	4	3	plas	Un	other
		BjuMATE38a	BjuA012993	MATE 2	BjuA03	31601456	31602082	626	209	23342	8.95	1	0	vacu	Un	SP
		BjuMATE38b	BjuA012991	MATE 2	BjuA03	31572756	31576152	3396	318	35308	8.7	5	4	plas	Un	other
AtMATE39	AT4G21910	BraMATE39a	BraA08g014810.3C	MATE 2	BraA08	12253098	12258341	5243	502	54688	7.86	7	6	plas	Un	other
		BraMATE39b	BraA03g049780.3C	MATE 2	BraA03	25470494	25474375	3881	492	53485	8.22	7	6	plas	Un	other
		BolMATE39a	Bol011979	MATE 2	BolC03	50672401	50676361	3960	507	54968	7.04	7	6	plas	Un	other
		BolMATE39b	Bol011980	MATE 2	BolC03	50684396	50690505	6109	502	54674	7.86	7	6	plas	Un	other
		BolMATE39c	Bol024284	MATE 2	BolC07	42182552	42190482	7930	498	54389	7.66	7	6	plas	Un	other
		BnaMATE39a	BnaA01g11760D	MATE 2	BnaA01	5863534	5867151	3617	498	54337	7.28	7	6	Plas	Un	SP
		BnaMATE39b	BnaA03g44960D	MATE 2	BnaA03	22834015	22837489	3474	508	55808	7.96	7	6	Plas	Un	SP
		BnaMATE39c	BnaA03g44970D	MATE 2	BnaA03	22842465	22846381	3916	508	55262	8.5	7	6	Plas	Un	SP
		BnaMATE39d	BnaC07g36950D	MATE 2	BnaC07	38815548	38819131	3583	508	55875	7.05	7	6	Plas	Un	SP
		BnaMATE39e	BnaC07g36970D	MATE 2	BnaC07	38834778	38839172	4394	508	55126	8.49	7	6	Plas	Un	SP
		BniMATE39a	BniB000560-PA	MATE 2	BniB8	43085339	43089065	3726	428	46461	8.32	5	4	plas	Un	other
		BniMATE39b	BniB013168-PA	MATE 2	BniB2	36980111	36984217	4106	426	46229	8.09	5	4	plas	Un	other
		BniMATE39c	BniB039104-PA	MATE 2	BniB7	32924801	32928854	4053	422	45717	7.96	4	3	plas	Un	other
		BniMATE39d	BniB039105-PA	MATE 2	BniB7	32910411	32913530	3119	417	45741	8.58	7	6	plas	Un	other
		BjuMATE39a	BjuB005957	MATE 2	BjuB02	62683836	62687758	3922	444	48910	8.15	6	5	plas	Un	other
		BjuMATE39b	BjuA028754	MATE 2	BjuA08	14437480	14442460	4980	334	37061	8.76	6	5	plas	Un	other
		BjuMATE39c	BjuB032019	MATE 2	BjuB03	9827238	9830223	2985	305	33523	8.62	5	4	plas	S	SP
		BjuMATE39d	BjuB032020	MATE 2	BjuB03	9817317	9820874	3557	337	37468	8.93	6	5	plas	S	other
AtMATE40	AT3G21690	BraMATE40a	BraA03g039950.3C	MATE 2	BraA03	19811382	19815554	4172	457	49623	5.86	5	4	plas	Un	other
		BraMATE40b	BraA01g032040.3C	MATE 2	BraA01	21837506	21840289	2783	487	53047	5.75	6	5	vacu	Un	other
		BraMATE40c	BraA01g032060.3C	MATE 2	BraA01	21846750	21854059	7309	500	54497	4.59	7	6	plas	Un	other
		BraMATE40d	BraA05g025470.3C	MATE 2	BraA05	19159756	19165138	5382	505	55102	5.9	7	6	plas	Un	other
		BraMATE40e	BraA05g025460.3C	MATE 2	BraA05	19156100	19157214	1114	499	54216	6.27	3	2	vacu	Un	other
		BolMATE40a	Bol023218	MATE 2	BolC01	28689438	28690491	1053	189	20594	5.16	5	4	vacu	Un	other
		BolMATE40b	Bol026600	MATE 2	BolC03	24328436	24329511	1075	317	34786	5.27	2	1	plas	Un	other
		BolMATE40c	Bol038342	MATE 2	BolC05	19385536	19386659	1123	183	19695	6.44	6	5	vacu	Un	other
		BolMATE40d	Bol038344	MATE 2	BolC05	19402953	19408024	5071	493	53676	6.49	6	5	plas	Un	other
		BnaMATE40a	BnaA05g19560D	MATE 2	BnaA05	14923082	14929060	5978	513	55809	6.72	8	7	vacu	Un	SP
		BnaMATE40b	BnaCnng07000D	MATE 2	BnaCnnUnrandom	6119881	6126262	6381	506	55142	6.5	7	6	Plas	Un	SP
		BnaMATE40c	BnaA01g24940D	MATE 2	BnaA01	17382436	17385951	3515	515	55989	6.14	8	7	vacu	Un	SP
		BnaMATE40d	BnaA01g24950D	MATE 2	BnaA01	17387592	17395130	7538	504	54708	4.89	8	7	Plas	Un	SP
		BnaMATE40e	BnaA03g36380D	MATE 2	BnaA03	17807242	17811807	4565	506	55095	5.03	8	7	Plas	Un	SP
		BnaMATE40f	BnaC01g31860D	MATE 2	BnaC01	30938845	30943557	4712	515	55949	8.87	8	7	Plas	Un	SP
		BniMATE40a	BniB014098-PA	MATE 2	BniB1	24496382	24504656	8274	900	97842	5.39	10	9	plas	Un	other
		BniMATE40b	BniB020013-PA	MATE 2	BniB8	8005522	8009377	3855	513	55863	4.82	7	6	plas	Un	other
		BniMATE40c	BniB020014-PA	MATE 2	BniB8	8001223	8004925	3702	487	53025	6.36	7	6	vacu	Un	other
		BniMATE40d	BniB020881-PA	MATE 2	BniB1	14613204	14618381	5177	463	50255	6.49	5	4	plas	Un	other
		BjuMATE40a	BjuA005690	MATE 2	BjuA01	29669904	29698917	29013	482	52449	5.21	7	6	plas	Un	other
		BjuMATE40b	BjuB008645	MATE 2	BjuB07	16476051	16481207	5156	463	50302	6.49	5	4	plas	Un	other
		BjuMATE40c	BjuO002985	MATE 2	Contig1992	305950	311418	5468	481	52160	4.79	7	6	plas	Un	other
AtMATE41	AT3G59030	BraMATE41	BraA07g023690.3C	MATE 2	BraA07	18791796	18794283	2487	507	55174	8.19	8	7	plas	Un	other
		BolMATE41	Bol023767	MATE 2	BolC06	27184305	27188845	4540	507	55147	8.19	8	7	plas	Un	other
		BnaMATE41a	BnaA07g18120D	MATE 2	BnaA07	14915331	14918062	2731	508	55099	8.09	8	7	Plas	Un	SP
		BnaMATE41b	BnaC06g17050D	MATE 2	BnaC06	19784139	19787129	2990	508	55167	8.19	8	7	Plas	Un	SP
		BniMATE41	BniB020429-PA	MATE 2	BniB4	25037376	25039840	2464	507	55170	8.18	8	7	plas	Un	other
		BjuMATE41a	BjuA026693	MATE 2	BjuA07	24156025	24177513	21488	507	55208	8.04	8	7	plas	Un	SP
		BjuMATE41b	BjuA026694	MATE 2	BjuA07	24182406	24184075	1669	399	43095	8.19	7	6	plas	Un	SP
		BjuMATE41c	BjuB022343	MATE 2	BjuB06	24410108	24412608	2500	507	55090	8.18	8	7	plas	Un	SP
AtMATE42	AT1G51340	BraMATE42a	BraA08g002760.3C	MATE 3	BraA08	2077598	2080256	2658	519	55573	8	12	11	plas	Un	other
		BraMATE42b	BraA05g018400.3C	MATE 3	BraA05	11428618	11431144	2526	517	55461	7.69	12	11	plas	Un	other
		BolMATE42a	Bol001369	MATE 3	Scaffold000450	80504	83026	2522	517	55391	7.66	12	11	plas	Un	other
		BolMATE42b	Bol011811	MATE 3	BolC02	21805393	21808111	2718	439	47596	6.5	9	8	plas	Un	other
		BnaMATE42a	BnaA05g15420D	MATE 3	BnaA05	9858899	9861654	2755	517	55405	8.32	12	11	Plas	Un	other
		BnaMATE42b	BnaC03g68880D	MATE 3	BnaC03	58597703	58600801	3098	521	55755	8	12	12	Plas	Un	other
		BniMATE42a	BniB032150-PA	MATE 3	scaffoldUn434.1	38620	44050	5430	628	68222	6.73	15	14	plas	Un	other
		BniMATE42b	BniB033119-PA	MATE 3	BniB1	2658964	2661515	2551	520	55640	8	12	11	plas	Un	other
		BjuMATE42a	BjuB034981	MATE 3	BjuB02	13701626	13705302	3676	600	64643	8.87	13	12	plas	Un	MTP
		BjuMATE42b	BjuA025323	MATE 3	BjuA05	14253929	14256455	2526	517	55461	7.69	12	11	plas	Un	other
		BjuMATE42c	BjuA028003	MATE 3	BjuA08	2785245	2787866	2621	515	55178	8.06	13	12	plas	Un	other
AtMATE43	AT3G08040	BraMATE43a	BraA03g033590.3C	MATE 3	BraA03	16623616	16626496	2880	529	55940	10.1	12	11	plas	C	cTP
		BraMATE43b	BraA05g037750.3C	MATE 3	BraA05	25937259	25940710	3451	536	56745	10.02	13	12	plas	Un	other
		BraMATE43c	BraA01g041160.3C	MATE 3	BraA01	27626769	27630224	3455	528	55658	10.03	12	11	vacu	Un	other
		BolMATE43	Bol033955	MATE 3	Scaffold000040	502618	505577	2959	305	32387	10.01	6	5	plas	Un	other
		BnaMATE43a	BnaA05g29700D	MATE 3	BnaA05	20657567	20661145	3578	537	56711	10.12	12	11	Plas	Un	other
		BnaMATE43b	BnaA03g30320D	MATE 3	BnaA03	14709137	14712252	3115	513	54113	9.76	11	10	Plas	C	other
		BnaMATE43c	BnaA03g30330D	MATE 3	BnaA03	14723085	14728205	5120	530	55922	10.1	12	11	Plas	Un	other
		BnaMATE43d	BnaC05g43790D	MATE 3	BnaC05	40459460	40460575	1115	206	21675	9.44	5	4	Plas	S	SP
		BnaMATE43e	BnaC01g39510D	MATE 3	BnaC01	38117387	38120837	3450	529	55658	10.03	12	11	vacu	Un	other
		BnaMATE43f	BnaC03g35640D	MATE 3	BnaC03	21617693	21621215	3522	532	55993	10.02	12	11	Plas	Un	other
		BniMATE43a	BniB007962-PA	MATE 3	BniB5	1931189	1934768	3579	531	56210	9.94	12	11	plas	Un	other
		BniMATE43b	BniB039187-PA	MATE 3	BniB7	32128273	32131253	2980	529	55787	10.17	12	11	plas	Un	other
		BniMATE43c	BniB043627-PA	MATE 3	BniB4	32021804	32025383	3579	529	55846	9.97	12	11	vacu	Un	other
		BjuMATE43a	BjuB023551	MATE 3	BjuB01	43694213	43698348	4135	516	54488	9.77	11	10	vacu	Un	other
		BjuMATE43b	BjuA020721	MATE 3	BjuA05	29688954	29692313	3359	529	55932	9.83	11	10	plas	Un	other
		BjuMATE43c	BjuB031861	MATE 3	BjuB03	12634426	12637242	2816	510	53756	10	11	10	plas	Un	other
		BjuMATE43d	BjuO000363	MATE 3	Contig8923	667	3548	2881	509	53651	9.84	11	10	plas	Un	other
		BjuMATE43e	BjuA011899	MATE 3	BjuA03	19514858	19519867	5009	529	55922	10.1	12	11	plas	Un	other
		BjuMATE43f	BjuA011898	MATE 3	BjuA03	19499183	19503626	4443	531	56220	9.96	12	11	plas	Un	other
		BjuMATE43g	BjuB006595	MATE 3	BjuB01	45079524	45082911	3387	510	53859	9.72	11	10	vacu	Un	other
		BjuMATE43h	BjuA004461	MATE 3	BjuA01	38197730	38202410	4680	479	50489	9.96	11	10	plas	Un	other
AtMATE44	AT2G38330	BraMATE44	BraA03g020040.3C	MATE 3	BraA03	9575860	9578446	2586	510	53783	6.15	13	12	plas	C	cTP
		BnaMATE44a	BnaA03g17740D	MATE 3	BnaA03	8391449	8394164	2715	534	56477	6.69	13	12	Plas	C	CTP
		BnaMATE44b	BnaCnng41510D	MATE 3	BnaCnnUnrandom	40331753	40334565	2812	512	53874	5.45	13	12	chlo	C	CTP
		BniMATE44	BniB028289-PA	MATE 3	BniB3	31501022	31503651	2629	510	53770	6.15	13	12	plas	M	MTP
		BjuMATE44a	BjuA010395	MATE 3	BjuA03	10758016	10760581	2565	510	53720	6.15	13	12	chlo	C	CTP
		BjuMATE44b	BjuB016452	MATE 3	BjuB08	21098017	21100675	2658	510	53819	6.05	13	12	chlo	C	CTP
AtMATE45	AT4G38380	BraMATE45	BraA08g023040.3C	MATE 3	BraA08	17091084	17093872	2788	537	57336	9.41	11	10	plas	C	cTP
		BolMATE45	Bol016077	MATE 3	BolC03	45862393	45865362	2969	506	54228	9.8	11	10	plas	C	other
AtMATE46	AT2G21340	BraMATE46a	BraA03g025860.3C	MATE 3	BraA03	12787099	12790196	3097	515	55425	8.08	14	13	plas	Un	other
		BraMATE46b	BraA09g055590.3C	MATE 3	BraA09	40055088	40058056	2968	552	59513	7.29	14	13	chlo	C	cTP
		BolMATE46a	Bol015046	MATE 3	BolC03	14658036	14660787	2751	441	46870	8.37	14	13	vacu	Un	SP
		BolMATE46b	Bol044792	MATE 3	BolC08	35794415	35797277	2862	556	59971	6.96	14	13	chlo	C	MTP
		BnaMATE46a	BnaA03g23140D	MATE 3	BnaA03	11031883	11035119	3236	537	57499	7.83	14	13	chlo	C	CTP
		BnaMATE46b	BnaC08g35810D	MATE 3	BnaC08	33452042	33455210	3168	556	59782	7.6	14	13	chlo	C	CTP
		BjuMATE46	BjuO006253	MATE 3	Contig407Un1Un341981	28819	32121	3302	527	56034	6.64	14	13	chlo	C	CTP
AtMATE47	AT4G39030	BraMATE47	BraA01g000240.3C	MATE 3	BraA01	126436	129380	2944	538	58371	9.81	11	10	plas	M	MTP
		BolMATE47	Bol028796	MATE 3	BolC01	68899	72370	3471	536	58113	9.96	11	10	plas	M	MTP
		BnaMATE47a	BnaA01g05280D	MATE 3	BnaA01	2484723	2488070	3347	537	58116	9.9	11	11	Plas	M	MTP
		BnaMATE47b	BnaC01g00120D	MATE 3	BnaC01	41112	44412	3300	537	58116	9.9	11	10	Plas	M	MTP
		BnaMATE47c	BnaC02g20590D	MATE 3	BnaC02	17114665	17119147	4482	403	43669	4.93	5	4	Plas	S	SP
		BjuMATE47	BjuB004694	MATE 3	BjuB05	20700	23813	3113	540	58578	9.89	12	11	plas	M	MTP
AtMATE48	AT1G58340	BraMATE48	BraA09g018010.3C	MATE 4	BraA09	11352925	11354793	1868	532	58023	7.75	2	1	plas	Un	other
		BolMATE48a	Bol016270	MATE 4	BolC03	52250053	52251920	1867	532	58039	7.76	2	1	plas	Un	other
		BolMATE48b	Bol036545	MATE 4	BolC01	20962427	20964196	1769	440	47805	7.81	3	2	plas	Un	other
		BnaMATE48a	BnaA09g14730D	MATE 4	BnaA09	8538776	8540793	2017	533	58023	7.75	2	1	Plas	Un	SP
		BnaMATE48b	BnaC09g15370D	MATE 4	BnaC09	12099647	12101663	2016	533	57979	7.93	2	1	Plas	Un	SP
		BniMATE48	BniB045997-PA	MATE 4	BniB1	21935048	21935686	638	212	22606	8.86	1	0	chlo	Un	other
		BjuMATE48a	BjuB007528	MATE 4	BjuB07	10220528	10222713	2185	478	51910	8.29	3	2	plas	Un	SP
		BjuMATE48b	BjuB028175	MATE 4	BjuB04	9874206	9876075	1869	531	57933	7.54	2	1	plas	Un	SP
		BjuMATE48c	BjuA033555	MATE 4	BjuA09	15037454	15039323	1869	531	57766	7.54	2	1	plas	Un	SP
AtMATE49	AT4G23030	BraMATE49a	BraA01g013660.3C	MATE 4	BraA01	7216021	7217553	1532	510	56121	6.82	1	0	plas	Un	other
		BraMATE49b	BraA03g050650.3C	MATE 4	BraA03	26031026	26032567	1541	435	47611	7.3	1	0	plas	Un	other
		BolMATE49a	Bol014969	MATE 4	BolC01	9525747	9526217	470	156	17216	4.29	1	0	chlo	Un	other
		BolMATE49b	Bol042070	MATE 4	BolC07	42735969	42742020	6051	512	56350	6.83	2	1	plas	Un	other
		BnaMATE49a	BnaA01g12840D	MATE 4	BnaA01	6424184	6425722	1538	513	56406	6.82	1	0	Plas	Un	SP
		BnaMATE49b	BnaA03g45690D	MATE 4	BnaA03	23288595	23290136	1541	451	49381	6.84	2	1	Plas	Un	SP
		BnaMATE49c	BnaC07g37810D	MATE 4	BnaC07	39391649	39393190	1541	444	48432	7.64	3	2	Plas	Un	SP
		BniMATE49b	BniB000525-PA	MATE 4	BniB8	43412583	43414124	1541	513	56331	7.3	1	1	plas	Un	other
		BniMATE49a	BniB013213-PA	MATE 4	BniB2	37486747	37487403	656	218	23781	4.65	1	0	plas	S	SP
		BjuMATE49a	BjuB044861	MATE 4	BjuB02	63378544	63380067	1523	508	55767	7.05	1	0	plas	Un	other
		BjuMATE49b	BjuA013046	MATE 4	BjuA03	32230326	32231864	1538	513	56426	7.35	1	0	plas	Un	other
		BjuMATE49c	BjuA004065	MATE 4	BjuA01	8189277	8190806	1529	510	56124	7.3	1	0	plas	Un	other
		BjuMATE49d	BjuB014131	MATE 4	BjuB05	8980886	8982424	1538	412	45148	6.08	3	2	plas	Un	other
AtMATE50	AT5G52050	BraMATE50a	BraA02g015520.3C	MATE 4	BraA02	8132257	8133783	1526	508	55578	7.96	1	0	plas	Un	other
		BraMATE50b	BraA03g015170.3C	MATE 4	BraA03	6772742	6774265	1523	507	55257	7.85	1	0	plas	Un	other
		BolMATE50a	Bol028063	MATE 4	BolC03	7676226	7676729	503	167	17675	7.73	1	0	plas	Un	other
		BolMATE50b	Bol044988	MATE 4	Scaffold000001UnP2	547086	547490	404	134	14623	5.11	1	0	plas	Un	other
		BnaMATE50a	BnaA03g12860D	MATE 4	BnaA03	5848510	5850033	1523	508	55291	7.82	1	0	Plas	Un	SP
		BnaMATE50b	BnaCnng47370D	MATE 4	BnaCnnUnrandom	46810507	46812039	1532	511	55577	8	1	0	Plas	Un	SP
		BnaMATE50c	BnaC02g15390D	MATE 4	BnaC02	10933985	10935511	1526	509	55502	7.96	1	0	Plas	Un	SP
		BniMATE50	BniB017160-PA	MATE 4	BniB2	18779322	18780851	1529	459	50115	8.95	2	1	plas	Un	other
		BjuMATE50a	BjuB047124	MATE 4	BjuB04	32807199	32808581	1382	439	48502	7.6	2	1	plas	S	SP
		BjuMATE50b	BjuA021456	MATE 4	BjuA06	2200018	2201487	1469	490	54307	7.32	1	0	plas	Un	SP
		BjuMATE50c	BjuB035312	MATE 4	BjuB04	14166814	14167722	908	303	33960	6.91	1	0	plas	Un	SP
		BjuMATE50d	BjuA038104	MATE 4	BjuA10	6991209	6992765	1556	519	57459	8.04	1	0	plas	Un	SP
		BjuMATE50e	BjuB000395	MATE 4	BjuB05	33759783	33761309	1526	509	55864	7.85	1	0	plas	Un	SP
		BjuMATE50f	BjuA007019	MATE 4	BjuA02	9036244	9037767	1523	508	55443	7.92	1	0	plas	Un	SP
AtMATE51	AT4G29140	BraMATE51a	BraA08g018660.3C	MATE 4	BraA08	14704122	14705699	1577	537	57682	7.59	1	0	plas	Un	other
		BraMATE51b	BraA01g008430.3C	MATE 4	BraA01	4096704	4098320	1616	538	57536	7.1	1	0	plas	Un	other
		BraMATE51c	BraA03g054910.3C	MATE 4	BraA03	28578371	28579993	1622	540	57765	7.74	1	0	plas	C	cTP
		BolMATE51a	Bol019598	MATE 4	BolC01	5223505	5225121	1616	538	57714	6.88	1	0	plas	Un	other
		BolMATE51b	Bol021099	MATE 4	BolC08	16442044	16443660	1616	538	57942	7.57	1	0	plas	Un	other
		BolMATE51c	Bol033573	MATE 4	BolC07	45071730	45073346	1616	538	75780	7.74	1	0	plas	C	other
		BnaMATE51a	BnaA03g49360D	MATE 4	BnaA03	25460599	25462221	1622	531	56664	7.74	2	1	Plas	C	SP
		BnaMATE51b	BnaA08g13490D	MATE 4	BnaA08	11668240	11669850	1610	537	57722	7.94	1	0	Plas	Un	SP
		BnaMATE51c	BnaC01g09320D	MATE 4	BnaC01	5379217	5380933	1716	539	57611	6.88	1	0	Plas	Un	SP
		BnaMATE51d	BnaC07g41750D	MATE 4	BnaC07	41534062	41535687	1625	532	56800	7.57	2	1	Plas	Un	SP
		BjuMATE51a	BjuB048816	MATE 4	BjuB02	63659640	63661247	1607	503	53878	6.3	2	1	plas	Un	other
		BjuMATE51b	BjuA013827	MATE 4	BjuA03	35097619	35099238	1619	507	54030	7.95	2	1	plas	C	other
		BjuMATE51c	BjuB043625	MATE 4	BjuB03	4634908	4636530	1622	541	58052	7.35	1	0	plas	Un	other
		BjuMATE51d	BjuA028923	MATE 4	BjuA08	17883288	17884895	1607	536	57567	7.59	1	0	plas	Un	other
		BjuMATE51e	BjuB040542	MATE 4	BjuB05	6022265	6023884	1619	540	57912	7.15	1	0	plas	C	other
		BjuMATE51f	BjuA003833	MATE 4	BjuA01	4464008	4465621	1613	538	57566	7.1	1	0	plas	Un	other
AtMATE52	AT5G19700	BraMATE52a	BraA10g020670.3C	MATE 4	BraA10	10699810	10701336	1526	508	54156	6.74	1	0	plas	Un	other
		BraMATE52b	BraA02g008370.3C	MATE 4	BraA02	3978515	3980041	1526	508	54382	5.94	1	0	plas	Un	other
		BnaMATE52a	BnaA10g15470D	MATE 4	BnaA10	12001338	12002864	1526	509	54112	6.74	1	0	Plas	Un	SP
		BnaMATE52b	BnaC09g54330D	MATE 4	BnaC09Unrandom	4150866	4152392	1526	509	54192	6.75	1	0	Plas	Un	SP
		BnaMATE52c	BnaA02g04410D	MATE 4	BnaA02	1970504	1972030	1526	509	54304	5.94	1	0	Plas	Un	SP
		BnaMATE52d	BnaC02g08930D	MATE 4	BnaC02	4977494	4979020	1526	509	54240	6.15	1	0	Plas	Un	SP
		BjuMATE52a	BjuO002698	MATE 4	Contig1805	24486	26009	1523	508	54350	6.15	1	0	plas	Un	other
		BjuMATE52b	BjuA041472	MATE 4	BjuA02	4461583	4463106	1523	508	54286	6.15	1	0	plas	Un	other
		BjuMATE52c	BjuB000493	MATE 4	BjuB05	47568351	47569187	836	260	27999	8.81	2	1	vacu	Un	SP
		BjuMATE52d	BjuB033158	MATE 4	BjuB02	41781097	41782620	1523	508	54283	7.07	1	0	plas	Un	other
		BjuMATE52e	BjuO008883	MATE 4	Contig71Un869334Un1881585	328200	329723	1523	508	54122	6.74	1	0	plas	Un	other
AtMATE53	AT2G38510	BraMATE53a	BraA05g007130.3C	MATE 4	BraA05	3626112	3627470	1358	452	48829	6.96	1	0	plas	Un	other
		BraMATE53b	BraA04g027250.3C	MATE 4	BraA04	19248132	19249580	1448	476	51450	7.81	1	0	plas	S	SP
		BolMATE53a	Bol017819	MATE 4	BolC04	6263710	6265056	1346	448	48415	7.4	1	0	vacu	Un	other
		BolMATE53b	Bol025299	MATE 4	BolC04	37802843	37804291	1448	482	52089	7.35	1	0	plas	S	SP
		BnaMATE53a	BnaA04g22060D	MATE 4	BnaA04	16702451	16703899	1448	483	52116	7.12	1	0	Plas	S	SP
		BnaMATE53b	BnaA05g34750D	MATE 4	BnaA05Unrandom	315737	317170	1433	478	51488	7.84	1	0	Plas	S	SP
		BnaMATE53c	BnaC04g06770D	MATE 4	BnaC04	4870267	4871706	1439	480	51735	7.39	1	0	Plas	S	SP
		BnaMATE53d	BnaC04g45780D	MATE 4	BnaC04	45440170	45441618	1448	483	52105	7.34	1	0	Plas	S	SP
		BniMATE53a	BniB012002-PA	MATE 4	BniB4	4555617	4556534	917	305	32880	6.25	1	0	E.R.	S	SP
		BniMATE53b	BniB016766-PA	MATE 4	BniB5	34484732	34485640	908	302	32364	4.87	1	0	vacu	S	SP
		BjuMATE53a	BjuB020182	MATE 4	BjuB06	4229075	4230532	1457	486	52610	7.83	1	0	plas	S	other
		BjuMATE53b	BjuA042902	MATE 4	BjuA05	3740402	3743383	2981	522	56276	6.69	2	1	plas	Un	other
		BjuMATE53c	BjuB026918	MATE 4	BjuB01	5894230	5895582	1352	451	48749	7.08	1	0	plas	Un	SP
		BjuMATE53d	BjuA015385	MATE 4	BjuA04	10603325	10604677	1352	451	48772	7.41	1	0	plas	Un	other
AtMATE54	AT1G71870	BraMATE54a	BraA02g020500.3C	MATE 4	BraA02	11883925	11885745	1820	509	54793	7.81	2	1	plas	Un	other
		BraMATE54b	BraA07g036330.3C	MATE 4	BraA07	25454193	25456518	2325	492	53149	7.27	2	1	plas	Un	other
		BolMATE54a	Bol003495	MATE 4	Scaffold000348	160859	163151	2292	507	54476	7.8	2	1	plas	Un	other
		BolMATE54b	Bol034933	MATE 4	BolC02	14902833	14904632	1799	502	54128	8.28	2	1	plas	Un	other
		BnaMATE54a	BnaA07g29670D	MATE 4	BnaA07	21160299	21162260	1961	385	41456	8.24	3	2	vacu	S	SP
		BnaMATE54b	BnaA02g15610D	MATE 4	BnaA02	9020755	9022610	1855	510	54793	7.81	2	1	Plas	Un	SP
		BnaMATE54c	BnaC06g32870D	MATE 4	BnaC06	32891911	32894193	2282	493	53097	7.8	3	2	Plas	Un	SP
		BnaMATE54d	BnaC02g20800D	MATE 4	BnaC02	17396759	17398593	1834	503	54128	8.28	2	1	Plas	Un	SP
		BniMATE54a	BniB010573-PA	MATE 4	BniB7	15338935	15341116	2181	511	54698	7.81	2	1	plas	Un	other
		BniMATE54b	BniB016174-PA	MATE 4	BniB2	2562269	2564078	1809	506	54611	7.84	2	1	plas	Un	other
		BjuMATE54a	BjuA007431	MATE 4	BjuA02	13114452	13116272	1820	509	54813	7.81	2	1	plas	Un	other
		BjuMATE54b	BjuO005191	MATE 4	Contig323	22450	24259	1809	506	54611	7.84	2	1	plas	Un	other
		BjuMATE54c	BjuB044018	MATE 4	BjuB03	38296914	38299085	2171	512	54769	7.81	2	1	plas	Un	other
AtMATE55	AT5G49130	BraMATE55a	BraA09g004420.3C	MATE 4	BraA09	2687798	2689393	1595	498	53991	7.56	2	1	plas	Un	other
		BraMATE55b	BraA06g034970.3C	MATE 4	BraA06	23720672	23722284	1612	501	54204	7.86	2	1	plas	Un	other
		BolMATE55a	Bol016586	MATE 4	Scaffold000153	95717	97335	1618	501	53999	7.5	2	1	plas	Un	other
		BolMATE55b	Bol032347	MATE 4	BolC09	2813508	2815113	1605	498	53951	7.56	2	1	plas	Un	other
		BnaMATE55a	BnaA06g29700D	MATE 4	BnaA06	20219102	20220709	1607	500	53931	7.86	2	1	Plas	Un	SP
		BnaMATE55b	BnaC07g27050D	MATE 4	BnaC07	32676879	32678493	1614	502	54120	7.25	2	1	Plas	Un	SP
		BnaMATE55c	BnaC09g02620D	MATE 4	BnaC09	1485151	1486756	1605	499	53940	7.54	2	1	Plas	Un	SP
		BniMATE55a	BniB000058-PA	MATE 4	BniB8	38569291	38570880	1589	499	53936	8.03	2	1	plas	Un	other
		BniMATE55b	BniB046209-PA	MATE 4	BniB1	17751593	17753208	1615	453	48851	7.81	3	2	plas	Un	other
		BjuMATE55a	BjuB007706	MATE 4	BjuB07	17333450	17335042	1592	498	53873	7.01	2	1	plas	Un	SP
		BjuMATE55b	BjuA031815	MATE 4	BjuA09	4127199	4128791	1592	498	53991	7.56	2	1	plas	Un	SP
		BjuMATE55c	BjuB007705	MATE 4	BjuB07	17339355	17340964	1609	498	54322	8.23	2	1	plas	Un	SP
		BjuMATE55d	BjuB037512	MATE 4	BjuB02	57403803	57405389	1586	499	53869	7.86	2	1	plas	Un	SP
		BjuMATE55e	BjuA023851	MATE 4	BjuA06	23621282	23622886	1604	499	54004	7.5	2	1	plas	Un	other
AtMATE56	AT4G22790	BraMATE56a	BraA01g013420.3C	MATE 4	BraA01	7040632	7042146	1514	504	54930	8.12	1	0	plas	Un	other
		BraMATE56b	BraA03g050490.3C	MATE 4	BraA03	25937765	25939282	1517	505	54656	8.37	1	0	plas	Un	other
		BolMATE56a	Bol014993	MATE 4	BolC01	9258043	9258414	371	123	13073	8.99	1	0	vacu	Un	other
		BolMATE56b	Bol014995	MATE 4	BolC01	9234547	9235713	1166	388	42533	6.84	1	0	vacu	S	other
		BolMATE56c	Bol042054	MATE 4	BolC07	42595816	42596955	1139	379	41153	7.82	1	0	vacu	S	other
		BolMATE56d	Bol042055	MATE 4	BolC07	42631749	42633161	1412	432	46648	8.76	2	1	plas	S	other
		BnaMATE56a	BnaA03g45540D	MATE 4	BnaA03	23184203	23185720	1517	494	53689	8.3	2	1	Plas	Un	SP
		BnaMATE56b	BnaC07g37600D	MATE 4	BnaC07	39293835	39295355	1520	457	49332	8.42	3	2	Plas	Un	SP
		BnaMATE56c	BnaC01g14250D	MATE 4	BnaC01	9512090	9513767	1677	455	49410	8.58	3	2	Plas	Un	SP
		BnaMATE56d	BnaC01g14260D	MATE 4	BnaC01	9532788	9533159	371	124	13073	8.99	1	0	vacu	Un	SP
		BnaMATE56e	BnaC07g37580D	MATE 4	BnaC07	39260821	39262299	1478	493	53277	8.41	1	0	Plas	Un	SP
		BniMATE56a	BniB000536-PA	MATE 4	BniB8	43329001	43330521	1520	506	54794	8.22	1	1	plas	Un	other
		BniMATE56b	BniB013126-PA	MATE 4	BniB2	37366761	37368263	1502	500	54478	7.87	1	0	plas	Un	other
		BjuMATE56a	BjuA004026	MATE 4	BjuA01	7779724	7781235	1511	504	55008	8	1	0	plas	Un	other
		BjuMATE56b	BjuB044847	MATE 4	BjuB02	63462493	63464010	1517	506	54638	8.32	1	0	plas	Un	other
		BjuMATE56c	BjuA013037	MATE 4	BjuA03	32107083	32108597	1514	505	54807	8.36	1	0	plas	Un	other
		BjuMATE56d	BjuB014112	MATE 4	BjuB05	9137006	9138082	1076	359	39077	8.08	1	0	plas	Un	other
AtMATE57	AT2G04066	/	/	/	/	/	/	/	/	/	/	/	/	/	/	/
Notes: Chr., Chromosome; /, No homologous gene were found; pI, isoelectric value; Length (aa), protein lengths in amino acid bases; MW, molecular weight in Dalton; Plas, plasma membrane ;vacu, vacuole; C, cytoplasm; S/SP, secretory pathway; Un, Unknown regions; M, mitochondrion.
