# Supplementary material for: A Genome-Wide Survey of MATE Transporters in Brassicaceae and Unveiling Their Expression Profiles under Abiotic Stress in Rapeseed
Source: Plants (Basel). 2020 Aug 20;9(9):1072. doi: 10.3390/plants9091072 (PMC7569899; doi:10.3390/plants9091072)
Supplement: Supplementary file 1 [file plants-09-01072-s001.zip › plants-885058-supplementary-new/Table S3.xls]

## Sheet: Sheet1
Supplementary Table 3 MATE collinear genes in A. thaliana, B. napus, B. oleracea，B.rapa， B. juncea and B. nigra
A. thaliana	Gene Name	B. napus An subgenome	B. napus Cn subgenome	B. rapa	B. oleracea	B. juncea An subgenome	B. juncea Bn subgenome	B. juncea On subgenome	B. nigra
AtMATE1	AT2G04070	.	BnaMATE1	BraMATE1	.	BjuMATE1a	.	.	BniMATE19e
AtMATE2	AT2G04080	.	.	.	.	.	.	.	.
AtMATE3	AT2G04050	.	.	.	.	.	.	.	.
AtMATE4	AT2G04040	.	.	BraMATE4	BolMATE4	.	.	.	BniMATE4
AtMATE5	AT2G04090	.	.	.	.	.	.	.	.
AtMATE6	AT2G04100	BnaMATE6a	.	BraMATE6	.	BjuMATE5	.	.	.
AtMATE7	AT1G64820	.	BnaMATE7	BraMATE7	.	.	BjuMATE7b	.	BniMATE7b
		.	.	.	.	.	BjuMATE7a	.	BniMATE7a
AtMATE8	AT1G66780	BnaMATE8a	BnaMATE8b	BraMATE8	BolMATE8c	.	.	.	.
AtMATE9	AT1G66760	.	.	BraMATE9a	.	.	.	.	.
		.	BnaMATE9b	BraMATE9b	BolMATE9b	.	.	.	.
AtMATE10	AT1G15150	.	.	.	.	.	.	.	.
AtMATE11	AT1G15160	.	.	.	.	.	.	.	.
AtMATE12	AT1G15170	.	.	.	.	.	.	.	.
AtMATE13	AT1G15180	BnaMATE12a	BnaMATE12b	BraMATE12	BolMATE12	.	BjuMATE13a	.	BniMATE13c
		.	.	BraMATE13a	BolMATE13a	BjuMATE13c	BjuMATE13d	.	BniMATE13a
		.	.	BraMATE13b	BolMATE13b	BjuMATE13b	BjuMATE13e	.	BniMATE13b
AtMATE14	AT1G71140	BnaMATE14a	BnaMATE14c	BraMATE14d	BolMATE14c	BjuMATE14d	.	.	.
		BnaMATE14b	.	BraMATE14a	.	.	BjuMATE14a	.	BniMATE14c
		.	.	.	BolMATE14d	BjuMATE14g	.	.	.
AtMATE15	AT2G34360	BnaMATE15a	BnaMATE15b	BraMATE16a	BolMATE15a	BjuMATE15a	.	.	BniMATE15a
		BnaMATE15c	BnaMATE15d	BraMATE16c	BolMATE15b	BjuMATE15b	.	.	BniMATE15b
AtMATE16	AT5G52450	BnaMATE16c	BnaMATE16d	BraMATE16b	BolMATE16b	BjuMATE16a	.	.	.
		.	.	.	.	.	BjuMATE16b	.	BniMATE16b
		.	.	.	.	.	BjuMATE16c	.	BniMATE16a
AtMATE17	AT1G73700	.	BnaMATE17c	BraMATE17b	BolMATE17a	BjuMATE17a	.	.	.
		BnaMATE17a	BnaMATE17d	BraMATE17a	BolMATE17b	BjuMATE17b	.	.	BniMATE17c
AtMATE18	AT3G23550	.	.	.	.	.	.	.	.
AtMATE19	AT3G23560	BnaMATE19a	.	BraMATE19a	BolMATE19b	BjuMATE18a	BjuMATE19a	.	BniMATE19b
		.	.	BraMATE19b	.	BjuMATE19b	.	.	BniMATE19d
AtMATE20	AT1G33100	.	.	.	.	.	.	.	.
AtMATE21	AT1G33110	BnaMATE21	.	BraMATE21b	.	.	.	.	.
AtMATE22	AT1G33090	.	.	.	.	.	.	.	.
AtMATE23	AT1G33080	.	.	.	.	.	.	.	.
AtMATE24	AT3G03620	BnaMATE24a	BnaMATE24c	BraMATE24b	BolMATE24b	BjuMATE24a	.	.	.
		BnaMATE24b	BnaMATE24d	BraMATE24a	.	BjuMATE24b	.	.	.
AtMATE25	AT5G17700	BnaMATE25a	BnaMATE25b	BraMATE25b	BolMATE25a	BjuMATE25a	.	.	.
		.	.	.	.	BjuMATE25b	.	.	BniMATE25b
		.	.	BraMATE25a	BolMATE25b	BjuMATE25c	.	.	BniMATE25a
AtMATE26	AT5G10420	.	.	.	.	.	.	.	.
AtMATE27	AT5G65380	.	.	BraMATE27c	.	.	.	.	BniMATE27b
		BnaMATE27a	BnaMATE27d	BraMATE27a	BolMATE27b	.	.	.	.
		BnaMATE27b	.	BraMATE27b	BolMATE27c	BjuMATE27a	BjuMATE27b	.	.
		.	BnaMATE27e	BraMATE27d	BolMATE27e	.	.	.	BniMATE27c
AtMATE28	AT5G44050	.	BnaMATE28b	.	.	.	.	.	BniMATE28b
		.	BnaMATE28c	BraMATE28	BolMATE28	.	.	.	.
AtMATE29	AT3G26590	BnaMATE29a	BnaMATE29b	BraMATE29	BolMATE29	BjuMATE29a	BjuMATE29b	.	BniMATE29
AtMATE30	AT5G38030	.	.	.	.	.	.	.	.
AtMATE31	AT1G12950	BnaMATE31a	BnaMATE31b	BraMATE30	.	.	.	.	.
		.	.	BraMATE31	BjuMATE31a	BjuMATE31b	.	.	BniMATE31a
AtMATE32	AT1G23300	.	.	.	.	.	.	.	.
AtMATE33	AT1G47530	BnaMATE33a	.	BraMATE33	BolMATE33	.	.	.	.
AtMATE34	AT4G00350	.	BnaMATE34b	.	BolMATE34	BjuMATE34a	.	.	.
		.	.	.	.	.	BjuMATE34b	.	BniMATE34
		.	.	BraMATE35a	BolMATE35a	.	.	.	BniMATE35c
AtMATE35	AT4G25640	BnaMATE35a	BnaMATE35c	BraMATE35b	BolMATE35b	.	BjuMATE35c	.	BniMATE35b
		BnaMATE35b	BnaMATE35d	BraMATE35c	BolMATE35c	BjuMATE35a	BjuMATE35b	.	BniMATE35a
AtMATE36	AT1G11670	.	.	BraMATE36a	.	.	BjuMATE36b	.	.
		BnaMATE36a	BnaMATE36c	BraMATE36b	BolMATE36a	.	.	.	BniMATE36a
		.	.	.	.	BjuMATE36a	.	.	BniMATE36b
AtMATE37	AT1G61890	BnaMATE37c	BnaMATE37d	BraMATE37a	.	BjuMATE37a	.	.	BniMATE37b
		BnaMATE37a	BnaMATE37b	BraMATE37b	BolMATE37a	BjuMATE37b	.	.	BniMATE37c
AtMATE38	AT4G21903	.	.	BraMATE38b	BolMATE39c	BjuMATE38a	.	.	BniMATE39a
AtMATE39	AT4G21910	BnaMATE39a	.	BraMATE38d	.	.	.	.	BniMATE39b
		BnaMATE39b	BnaMATE39d	BraMATE38c	BolMATE38b	.	.	.	BniMATE38b
		BnaMATE39c	BnaMATE39e	BraMATE39b	BolMATE38a	.	.	.	BniMATE38a
		.	.	BraMATE38a	BolMATE39a	.	BjuMATE39c	.	BniMATE39d
		.	.	BraMATE39a	BolMATE39b	.	.	.	BniMATE39c
		.	.	.	.	BjuMATE39b	BjuMATE39d	.	.
AtMATE40	AT3G21690	.	.	BraMATE40d	BolMATE40d	.	.	.	.
		BnaMATE40a	.	.	BolMATE40c	.	.	.	.
		BnaMATE40c	BnaMATE40f	BraMATE40b	.	.	.	.	.
		BnaMATE40d	.	BraMATE40c	.	BjuMATE40a	.	.	BniMATE40a
		BnaMATE40e	.	BraMATE40a	BolMATE40b	.	.	.	.
		.	.	.	.	.	BjuMATE40b	.	BniMATE40d
AtMATE41	AT3G59030	BnaMATE41a	BnaMATE41b	BraMATE41	BolMATE41	BjuMATE41a	BjuMATE41c	.	BniMATE41
AtMATE42	AT1G51340	.	BnaMATE42b	BraMATE42a	.	.	BjuMATE42a	.	.
		.	.	BraMATE42b	.	BjuMATE42b	.	.	.
AtMATE43	AT3G08040	BnaMATE43a	.	BraMATE43b	.	BjuMATE43b	BjuMATE43a	.	BniMATE43a
		BnaMATE43c	.	BraMATE43a	BolMATE43	BjuMATE43e	.	.	.
		.	BnaMATE43e	BraMATE43c	.	BjuMATE43h	.	.	.
		.	BnaMATE43f	.	.	BjuMATE43f	BjuMATE43c	.	BniMATE43b
AtMATE44	AT2G38330	BnaMATE44a	.	BraMATE44	.	BjuMATE44a	BjuMATE44b	.	BniMATE44
AtMATE45	AT4G38380	.	.	BraMATE45	BolMATE45	.	.	.	.
AtMATE46	AT2G21340	BnaMATE46a	.	BraMATE46a	BolMATE46a	.	.	.	.
		.	BnaMATE46b	BraMATE46b	BolMATE46b	.	.	.	.
AtMATE47	AT4G39030	BnaMATE47a	BnaMATE47b	BraMATE47	BolMATE47	.	BjuMATE47	.	.
		.	BnaMATE47c	BraMATE14b	BolMATE14e	BjuMATE14f	.	.	.
AtMATE48	AT1G58340	BnaMATE48a	BnaMATE48b	BraMATE48	BolMATE48a	BjuMATE48c	BjuMATE48b	.	.
		.	.	.	BolMATE48b	.	BjuMATE48a	.	BniMATE48a
AtMATE49	AT4G23030	BnaMATE49a	.	BraMATE49a	BolMATE49a	BjuMATE49c	BjuMATE49d	.	.
		BnaMATE49b	BnaMATE49c	BraMATE49b	BolMATE49b	BjuMATE49b	BjuMATE49a	.	BniMATE49b
AtMATE50	AT5G52050	BnaMATE50a	.	BraMATE50b	BolMATE50a	.	.	.	.
		.	BnaMATE50c	BraMATE50a	BolMATE50b	BjuMATE50f	.	.	.
		.	.	.	.	BjuMATE50b	BjuMATE50a	.	.
AtMATE51	AT4G29140	BnaMATE51a	BnaMATE51d	BraMATE51c	BolMATE51c	BjuMATE51b	BjuMATE51a	.	.
		BnaMATE51b	.	BraMATE51a	BolMATE51b	BjuMATE51d	BjuMATE51c	.	.
		.	BnaMATE51c	BraMATE51b	BolMATE51a	BjuMATE51f	BjuMATE51e	.	.
AtMATE52	AT5G19700	BnaMATE52a	.	BraMATE52a	.	.	BjuMATE52e	.	.
		BnaMATE52c	BnaMATE52d	BraMATE52b	.	BjuMATE52b	.	.	.
AtMATE53	AT2G38510	BnaMATE53a	BnaMATE53d	BraMATE53b	BolMATE53b	.	BjuMATE53c	.	BniMATE53b
		.	BnaMATE53c	BraMATE53a	BolMATE53a	BjuMATE53b	BjuMATE53a	.	BniMATE53a
AtMATE54	AT1G71870	BnaMATE54a	BnaMATE54c	BraMATE54b	BolMATE54a	.	BjuMATE54c	.	BniMATE54a
		BnaMATE54b	BnaMATE54d	BraMATE54a	BolMATE54b	BjuMATE54a	.	.	BniMATE54b
AtMATE55	AT5G49130	BnaMATE55a	BnaMATE55b	BraMATE55b	BolMATE55a	BjuMATE55e	BjuMATE55d	.	BniMATE55a
		.	BnaMATE55c	BraMATE55a	BolMATE55b	BjuMATE55b	.	.	BniMATE55b
AtMATE56	AT4G22790	BnaMATE56a	BnaMATE56e	BraMATE56b	BolMATE56c	BjuMATE56c	BjuMATE56b	.	BniMATE56a
		.	BnaMATE56b	.	BolMATE56d	.	.	.	.
		.	BnaMATE56c	BraMATE56a	BolMATE56a	BjuMATE56a	BjuMATE56d	.	BniMATE56b
AtMATE57	AT2G04066	.	.	.	.	.	.	.	.
