# Supplementary material for: A Genome-Wide Survey of MATE Transporters in Brassicaceae and Unveiling Their Expression Profiles under Abiotic Stress in Rapeseed
Source: Plants (Basel). 2020 Aug 20;9(9):1072. doi: 10.3390/plants9091072 (PMC7569899; doi:10.3390/plants9091072)
Supplement: Supplementary file 1 [file plants-09-01072-s001.zip › plants-885058-supplementary-new/Table S4.xlsx]

## Sheet: B. napus
Table S4 Gene duplication patterns in Brassicaceae genome
Species	Gene	Duplicaiton pattern	MATE gene
B. oleracea	Bol001194	WGD or Segmental	BolMATE24a
B. oleracea	Bol001369	Dispersed	BolMATE42a
B. oleracea	Bol002312	WGD or Segmental	BolMATE36c
B. oleracea	Bol002346	WGD or Segmental	BolMATE14a
B. oleracea	Bol003495	WGD or Segmental	BolMATE54a
B. oleracea	Bol003822	WGD or Segmental	BolMATE24b
B. oleracea	Bol003928	WGD or Segmental	BolMATE9a
B. oleracea	Bol003929	WGD or Segmental	BolMATE8a
B. oleracea	Bol003930	Tandem	BolMATE8b
B. oleracea	Bol004785	WGD or Segmental	BolMATE19a
B. oleracea	Bol006298	WGD or Segmental	BolMATE21
B. oleracea	Bol006470	WGD or Segmental	BolMATE35a
B. oleracea	Bol006786	WGD or Segmental	BolMATE8c
B. oleracea	Bol007455	WGD or Segmental	BolMATE14b
B. oleracea	Bol008052	Dispersed	BolMATE27a
B. oleracea	Bol009226	WGD or Segmental	BolMATE27b
B. oleracea	Bol009227	WGD or Segmental	BolMATE27c
B. oleracea	Bol009229	WGD or Segmental	BolMATE27d
B. oleracea	Bol011518	WGD or Segmental	BolMATE34
B. oleracea	Bol011811	WGD or Segmental	BolMATE42b
B. oleracea	Bol011979	WGD or Segmental	BolMATE39a
B. oleracea	Bol011980	WGD or Segmental	BolMATE39b
B. oleracea	Bol013787	WGD or Segmental	BolMATE37a
B. oleracea	Bol014969	WGD or Segmental	BolMATE49a
B. oleracea	Bol014993	WGD or Segmental	BolMATE56a
B. oleracea	Bol014995	WGD or Segmental	BolMATE56b
B. oleracea	Bol015046	WGD or Segmental	BolMATE46a
B. oleracea	Bol015645	WGD or Segmental	BolMATE16a
B. oleracea	Bol016077	WGD or Segmental	BolMATE45
B. oleracea	Bol016155	WGD or Segmental	BolMATE14c
B. oleracea	Bol016270	WGD or Segmental	BolMATE48a
B. oleracea	Bol016586	WGD or Segmental	BolMATE55a
B. oleracea	Bol017819	WGD or Segmental	BolMATE53a
B. oleracea	Bol019046	WGD or Segmental	BolMATE27e
B. oleracea	Bol019598	WGD or Segmental	BolMATE51a
B. oleracea	Bol019783	WGD or Segmental	BolMATE25a
B. oleracea	Bol021099	WGD or Segmental	BolMATE51b
B. oleracea	Bol021359	WGD or Segmental	BolMATE25b
B. oleracea	Bol023218	WGD or Segmental	BolMATE40a
B. oleracea	Bol023767	WGD or Segmental	BolMATE41
B. oleracea	Bol024284	WGD or Segmental	BolMATE39c
B. oleracea	Bol024285	WGD or Segmental	BolMATE38a
B. oleracea	Bol024286	WGD or Segmental	BolMATE38b
B. oleracea	Bol025299	WGD or Segmental	BolMATE53b
B. oleracea	Bol026242	WGD or Segmental	BolMATE17a
B. oleracea	Bol026600	WGD or Segmental	BolMATE40b
B. oleracea	Bol027342	WGD or Segmental	BolMATE15a
B. oleracea	Bol028063	WGD or Segmental	BolMATE50a
B. oleracea	Bol028159	WGD or Segmental	BolMATE3
B. oleracea	Bol028729	WGD or Segmental	BolMATE19b
B. oleracea	Bol028796	WGD or Segmental	BolMATE47
B. oleracea	Bol029236	WGD or Segmental	BolMATE13a
B. oleracea	Bol030363	WGD or Segmental	BolMATE37b
B. oleracea	Bol031315	WGD or Segmental	BolMATE36a
B. oleracea	Bol031400	Dispersed	BolMATE36b
B. oleracea	Bol031552	WGD or Segmental	BolMATE13b
B. oleracea	Bol032347	WGD or Segmental	BolMATE55b
B. oleracea	Bol033573	WGD or Segmental	BolMATE51c
B. oleracea	Bol033955	WGD or Segmental	BolMATE43
B. oleracea	Bol034933	WGD or Segmental	BolMATE54b
B. oleracea	Bol034958	WGD or Segmental	BolMATE14d
B. oleracea	Bol034959	WGD or Segmental	BolMATE14e
B. oleracea	Bol035604	WGD or Segmental	BolMATE9b
B. oleracea	Bol036545	WGD or Segmental	BolMATE48b
B. oleracea	Bol036975	WGD or Segmental	BolMATE15b
B. oleracea	Bol038111	WGD or Segmental	BolMATE12
B. oleracea	Bol038342	WGD or Segmental	BolMATE40c
B. oleracea	Bol038344	WGD or Segmental	BolMATE40d
B. oleracea	Bol039547	WGD or Segmental	BolMATE35b
B. oleracea	Bol039993	WGD or Segmental	BolMATE17b
B. oleracea	Bol042054	WGD or Segmental	BolMATE56c
B. oleracea	Bol042055	WGD or Segmental	BolMATE56d
B. oleracea	Bol042070	WGD or Segmental	BolMATE49b
B. oleracea	Bol042253	WGD or Segmental	BolMATE35c
B. oleracea	Bol042498	WGD or Segmental	BolMATE4
B. oleracea	Bol042820	WGD or Segmental	BolMATE29
B. oleracea	Bol043669	WGD or Segmental	BolMATE28
B. oleracea	Bol044792	WGD or Segmental	BolMATE46b
B. oleracea	Bol044899	WGD or Segmental	BolMATE33
B. oleracea	Bol044988	WGD or Segmental	BolMATE50b
B. oleracea	Bol045249	WGD or Segmental	BolMATE16b
B. rapa	BraA01g000240.3C	WGD or Segmental	BraMATE47
B. rapa	BraA01g008430.3C	WGD or Segmental	BraMATE51b
B. rapa	BraA01g012650.3C	WGD or Segmental	BraMATE38d
B. rapa	BraA01g013420.3C	WGD or Segmental	BraMATE56a
B. rapa	BraA01g013660.3C	WGD or Segmental	BraMATE49a
B. rapa	BraA01g016370.3C	WGD or Segmental	BraMATE35b
B. rapa	BraA01g029710.3C	WGD or Segmental	BraMATE37b
B. rapa	BraA01g030520.3C	WGD or Segmental	BraMATE19a
B. rapa	BraA01g030530.3C	WGD or Segmental	BraMATE19b
B. rapa	BraA01g032040.3C	WGD or Segmental	BraMATE40b
B. rapa	BraA01g032060.3C	WGD or Segmental	BraMATE40c
B. rapa	BraA01g041160.3C	WGD or Segmental	BraMATE43c
B. rapa	BraA01g043590.3C	WGD or Segmental	BraMATE24b
B. rapa	BraA02g007190.3C	WGD or Segmental	BraMATE25a
B. rapa	BraA02g008370.3C	WGD or Segmental	BraMATE52b
B. rapa	BraA02g015330.3C	WGD or Segmental	BraMATE16b
B. rapa	BraA02g015520.3C	WGD or Segmental	BraMATE50a
B. rapa	BraA02g020270.3C	WGD or Segmental	BraMATE14b
B. rapa	BraA02g020500.3C	WGD or Segmental	BraMATE54a
B. rapa	BraA03g015170.3C	WGD or Segmental	BraMATE50b
B. rapa	BraA03g018050.3C	WGD or Segmental	BraMATE16c
B. rapa	BraA03g018060.3C	WGD or Segmental	BraMATE15
B. rapa	BraA03g020040.3C	WGD or Segmental	BraMATE44
B. rapa	BraA03g025860.3C	WGD or Segmental	BraMATE46a
B. rapa	BraA03g033590.3C	WGD or Segmental	BraMATE43a
B. rapa	BraA03g039950.3C	WGD or Segmental	BraMATE40a
B. rapa	BraA03g041630.3C	WGD or Segmental	BraMATE4
B. rapa	BraA03g049770.3C	WGD or Segmental	BraMATE38c
B. rapa	BraA03g049780.3C	WGD or Segmental	BraMATE39b
B. rapa	BraA03g049800.3C	WGD or Segmental	BraMATE38b
B. rapa	BraA03g050490.3C	WGD or Segmental	BraMATE56b
B. rapa	BraA03g050650.3C	WGD or Segmental	BraMATE49b
B. rapa	BraA03g052700.3C	WGD or Segmental	BraMATE35c
B. rapa	BraA03g054910.3C	WGD or Segmental	BraMATE51c
B. rapa	BraA04g027250.3C	WGD or Segmental	BraMATE53b
B. rapa	BraA05g007130.3C	WGD or Segmental	BraMATE53a
B. rapa	BraA05g010740.3C	WGD or Segmental	BraMATE16a
B. rapa	BraA05g018400.3C	WGD or Segmental	BraMATE42b
B. rapa	BraA05g025460.3C	WGD or Segmental	BraMATE40e
B. rapa	BraA05g025470.3C	WGD or Segmental	BraMATE40d
B. rapa	BraA05g037750.3C	WGD or Segmental	BraMATE43b
B. rapa	BraA05g042010.3C	WGD or Segmental	BraMATE24a
B. rapa	BraA06g011220.3C	WGD or Segmental	BraMATE12
B. rapa	BraA06g022370.3C	WGD or Segmental	BraMATE9b
B. rapa	BraA06g028820.3C	WGD or Segmental	BraMATE27a
B. rapa	BraA06g028830.3C	WGD or Segmental	BraMATE27b
B. rapa	BraA06g028840.3C	WGD or Segmental	BraMATE27c
B. rapa	BraA06g034970.3C	WGD or Segmental	BraMATE55b
B. rapa	BraA06g038210.3C	WGD or Segmental	BraMATE29
B. rapa	BraA07g007640.3C	WGD or Segmental	BraMATE6
B. rapa	BraA07g009110.3C	WGD or Segmental	BraMATE14c
B. rapa	BraA07g023690.3C	WGD or Segmental	BraMATE41
B. rapa	BraA07g028590.3C	WGD or Segmental	BraMATE17a
B. rapa	BraA07g029710.3C	WGD or Segmental	BraMATE14a
B. rapa	BraA07g032360.3C	WGD or Segmental	BraMATE7
B. rapa	BraA07g032370.3C	WGD or Segmental	BraMATE9a
B. rapa	BraA07g035780.3C	WGD or Segmental	BraMATE14d
B. rapa	BraA07g036330.3C	WGD or Segmental	BraMATE54b
B. rapa	BraA07g037730.3C	WGD or Segmental	BraMATE17b
B. rapa	BraA08g002760.3C	WGD or Segmental	BraMATE42a
B. rapa	BraA08g008440.3C	WGD or Segmental	BraMATE21a
B. rapa	BraA08g014790.3C	WGD or Segmental	BraMATE38a
B. rapa	BraA08g014810.3C	WGD or Segmental	BraMATE39a
B. rapa	BraA08g018660.3C	WGD or Segmental	BraMATE51a
B. rapa	BraA08g019990.3C	WGD or Segmental	BraMATE35a
B. rapa	BraA08g023040.3C	WGD or Segmental	BraMATE45
B. rapa	BraA08g029970.3C	WGD or Segmental	BraMATE13a
B. rapa	BraA08g030680.3C	WGD or Segmental	BraMATE31
B. rapa	BraA08g031490.3C	WGD or Segmental	BraMATE36a
B. rapa	BraA09g004420.3C	WGD or Segmental	BraMATE55a
B. rapa	BraA09g008620.3C	WGD or Segmental	BraMATE27d
B. rapa	BraA09g016180.3C	WGD or Segmental	BraMATE37a
B. rapa	BraA09g018010.3C	WGD or Segmental	BraMATE48
B. rapa	BraA09g027300.3C	WGD or Segmental	BraMATE8
B. rapa	BraA09g031950.3C	WGD or Segmental	BraMATE23
B. rapa	BraA09g032000.3C	WGD or Segmental	BraMATE21b
B. rapa	BraA09g055590.3C	WGD or Segmental	BraMATE46b
B. rapa	BraA09g057590.3C	WGD or Segmental	BraMATE1
B. rapa	BraA09g058850.3C	WGD or Segmental	BraMATE13b
B. rapa	BraA09g060480.3C	WGD or Segmental	BraMATE30
B. rapa	BraA09g061240.3C	WGD or Segmental	BraMATE36b
B. rapa	BraA10g006450.3C	WGD or Segmental	BraMATE33
B. rapa	BraA10g020670.3C	WGD or Segmental	BraMATE52a
B. rapa	BraA10g022350.3C	WGD or Segmental	BraMATE25b
B. rapa	BraA10g027480.3C	WGD or Segmental	BraMATE28
B. napus	BnaA01g05280D	WGD or Segmental	BnaMATE47a
B. napus	BnaA01g11760D	WGD or Segmental	BnaMATE39a
B. napus	BnaA01g12840D	WGD or Segmental	BnaMATE49a
B. napus	BnaA01g14870D	WGD or Segmental	BnaMATE35a
B. napus	BnaA01g22920D	WGD or Segmental	BnaMATE37a
B. napus	BnaA01g23770D	WGD or Segmental	BnaMATE19a
B. napus	BnaA01g24940D	WGD or Segmental	BnaMATE40c
B. napus	BnaA01g24950D	WGD or Segmental	BnaMATE40d
B. napus	BnaA01g34080D	WGD or Segmental	BnaMATE24a
B. napus	BnaA02g00490D	WGD or Segmental	BnaMATE28a
B. napus	BnaA02g04410D	WGD or Segmental	BnaMATE52c
B. napus	BnaA02g10860D	WGD or Segmental	BnaMATE16c
B. napus	BnaA02g15610D	WGD or Segmental	BnaMATE54b
B. napus	BnaA03g12860D	WGD or Segmental	BnaMATE50a
B. napus	BnaA03g15810D	WGD or Segmental	BnaMATE15c
B. napus	BnaA03g17740D	WGD or Segmental	BnaMATE44a
B. napus	BnaA03g23140D	WGD or Segmental	BnaMATE46a
B. napus	BnaA03g30320D	WGD or Segmental	BnaMATE43b
B. napus	BnaA03g30330D	WGD or Segmental	BnaMATE43c
B. napus	BnaA03g36380D	WGD or Segmental	BnaMATE40e
B. napus	BnaA03g44960D	WGD or Segmental	BnaMATE39b
B. napus	BnaA03g44970D	WGD or Segmental	BnaMATE39c
B. napus	BnaA03g45540D	WGD or Segmental	BnaMATE56a
B. napus	BnaA03g45690D	WGD or Segmental	BnaMATE49b
B. napus	BnaA03g47580D	WGD or Segmental	BnaMATE35b
B. napus	BnaA03g49360D	WGD or Segmental	BnaMATE51a
B. napus	BnaA04g22060D	WGD or Segmental	BnaMATE53a
B. napus	BnaA05g09500D	WGD or Segmental	BnaMATE15a
B. napus	BnaA05g15420D	Dispersed	BnaMATE42a
B. napus	BnaA05g19560D	WGD or Segmental	BnaMATE40a
B. napus	BnaA05g29700D	WGD or Segmental	BnaMATE43a
B. napus	BnaA05g32820D	WGD or Segmental	BnaMATE24b
B. napus	BnaA05g34750D	WGD or Segmental	BnaMATE53b
B. napus	BnaA06g09840D	WGD or Segmental	BnaMATE12a
B. napus	BnaA06g19930D	WGD or Segmental	BnaMATE9a
B. napus	BnaA06g24250D	WGD or Segmental	BnaMATE27a
B. napus	BnaA06g24270D	WGD or Segmental	BnaMATE27b
B. napus	BnaA06g24280D	WGD or Segmental	BnaMATE27c
B. napus	BnaA06g29700D	WGD or Segmental	BnaMATE55a
B. napus	BnaA06g32800D	WGD or Segmental	BnaMATE29a
B. napus	BnaA07g04760D	WGD or Segmental	BnaMATE6a
B. napus	BnaA07g18120D	WGD or Segmental	BnaMATE41a
B. napus	BnaA07g22550D	WGD or Segmental	BnaMATE17a
B. napus	BnaA07g23640D	WGD or Segmental	BnaMATE14b
B. napus	BnaA07g29150D	WGD or Segmental	BnaMATE14a
B. napus	BnaA07g29670D	WGD or Segmental	BnaMATE54a
B. napus	BnaA07g39000D	WGD or Segmental	BnaMATE17b
B. napus	BnaA08g13490D	WGD or Segmental	BnaMATE51b
B. napus	BnaA09g13580D	WGD or Segmental	BnaMATE37c
B. napus	BnaA09g14730D	WGD or Segmental	BnaMATE48a
B. napus	BnaA09g21910D	WGD or Segmental	BnaMATE8a
B. napus	BnaA09g23940D	WGD or Segmental	BnaMATE21
B. napus	BnaA09g46750D	WGD or Segmental	BnaMATE31a
B. napus	BnaA09g47590D	WGD or Segmental	BnaMATE36a
B. napus	BnaA09g51730D	WGD or Segmental	BnaMATE34a
B. napus	BnaA10g05100D	WGD or Segmental	BnaMATE33a
B. napus	BnaA10g07430D	WGD or Segmental	BnaMATE16a
B. napus	BnaA10g15470D	WGD or Segmental	BnaMATE52a
B. napus	BnaA10g17050D	WGD or Segmental	BnaMATE25a
B. napus	BnaAnng13490D	Dispersed	BnaMATE16b
B. napus	BnaAnng25760D	Dispersed	BnaMATE14d
B. napus	BnaC01g00120D	WGD or Segmental	BnaMATE47b
B. napus	BnaC01g09320D	WGD or Segmental	BnaMATE51c
B. napus	BnaC01g14250D	WGD or Segmental	BnaMATE56c
B. napus	BnaC01g14260D	Tandem	BnaMATE56d
B. napus	BnaC01g17520D	WGD or Segmental	BnaMATE35c
B. napus	BnaC01g29980D	WGD or Segmental	BnaMATE37b
B. napus	BnaC01g30600D	WGD or Segmental	BnaMATE19c
B. napus	BnaC01g30620D	Dispersed	BnaMATE19b
B. napus	BnaC01g31860D	WGD or Segmental	BnaMATE40f
B. napus	BnaC01g39510D	WGD or Segmental	BnaMATE43e
B. napus	BnaC01g40630D	WGD or Segmental	BnaMATE24c
B. napus	BnaC02g08930D	WGD or Segmental	BnaMATE52d
B. napus	BnaC02g15080D	WGD or Segmental	BnaMATE16d
B. napus	BnaC02g15390D	WGD or Segmental	BnaMATE50c
B. napus	BnaC02g20590D	WGD or Segmental	BnaMATE47c
B. napus	BnaC02g20800D	WGD or Segmental	BnaMATE54d
B. napus	BnaC03g04300D	WGD or Segmental	BnaMATE28b
B. napus	BnaC03g18950D	WGD or Segmental	BnaMATE15d
B. napus	BnaC03g35640D	WGD or Segmental	BnaMATE43f
B. napus	BnaC03g49010D	WGD or Segmental	BnaMATE27d
B. napus	BnaC03g54220D	WGD or Segmental	BnaMATE9b
B. napus	BnaC03g68880D	WGD or Segmental	BnaMATE42b
B. napus	BnaC04g06770D	WGD or Segmental	BnaMATE53c
B. napus	BnaC04g10860D	WGD or Segmental	BnaMATE15b
B. napus	BnaC04g45780D	WGD or Segmental	BnaMATE53d
B. napus	BnaC05g11460D	WGD or Segmental	BnaMATE12b
B. napus	BnaC05g43790D	Dispersed	BnaMATE43d
B. napus	BnaC05g48120D	WGD or Segmental	BnaMATE24d
B. napus	BnaC06g00030D	WGD or Segmental	BnaMATE33b
B. napus	BnaC06g17050D	WGD or Segmental	BnaMATE41b
B. napus	BnaC06g23470D	WGD or Segmental	BnaMATE17d
B. napus	BnaC06g27740D	WGD or Segmental	BnaMATE7
B. napus	BnaC06g32260D	WGD or Segmental	BnaMATE14c
B. napus	BnaC06g32870D	WGD or Segmental	BnaMATE54c
B. napus	BnaC06g34500D	WGD or Segmental	BnaMATE17c
B. napus	BnaC07g23670D	WGD or Segmental	BnaMATE29b
B. napus	BnaC07g23680D	Tandem	BnaMATE29c
B. napus	BnaC07g27050D	WGD or Segmental	BnaMATE55b
B. napus	BnaC07g36950D	WGD or Segmental	BnaMATE39d
B. napus	BnaC07g36970D	WGD or Segmental	BnaMATE39e
B. napus	BnaC07g37580D	WGD or Segmental	BnaMATE56e
B. napus	BnaC07g37600D	WGD or Segmental	BnaMATE56b
B. napus	BnaC07g37810D	WGD or Segmental	BnaMATE49c
B. napus	BnaC07g39840D	WGD or Segmental	BnaMATE35d
B. napus	BnaC07g41750D	WGD or Segmental	BnaMATE51d
B. napus	BnaC07g47890D	WGD or Segmental	BnaMATE6b
B. napus	BnaC08g35810D	WGD or Segmental	BnaMATE46b
B. napus	BnaC08g37580D	WGD or Segmental	BnaMATE1
B. napus	BnaC08g40820D	WGD or Segmental	BnaMATE31b
B. napus	BnaC08g41960D	WGD or Segmental	BnaMATE36c
B. napus	BnaC09g02620D	WGD or Segmental	BnaMATE55c
B. napus	BnaC09g06920D	WGD or Segmental	BnaMATE27e
B. napus	BnaC09g13960D	WGD or Segmental	BnaMATE37d
B. napus	BnaC09g15370D	WGD or Segmental	BnaMATE48b
B. napus	BnaC09g24150D	WGD or Segmental	BnaMATE8b
B. napus	BnaC09g40230D	WGD or Segmental	BnaMATE25b
B. napus	BnaC09g46240D	WGD or Segmental	BnaMATE28c
B. napus	BnaC09g54330D	Dispersed	BnaMATE52b
B. napus	BnaCnng02400D	WGD or Segmental	BnaMATE34b
B. napus	BnaCnng07000D	WGD or Segmental	BnaMATE40b
B. napus	BnaCnng41510D	Dispersed	BnaMATE44b
B. napus	BnaCnng45550D	Dispersed	BnaMATE36b
B. napus	BnaCnng47370D	Dispersed	BnaMATE50b
B.nigra	BniB000058-PA	WGD or Segmental	BniMATE55a
B.nigra	BniB000078-PA	WGD or Segmental	BniMATE38a
B.nigra	BniB000079-PA	WGD or Segmental	BniMATE38b
B.nigra	BniB000525-PA	WGD or Segmental	BniMATE49b
B.nigra	BniB000536-PA	WGD or Segmental	BniMATE56a
B.nigra	BniB000560-PA	WGD or Segmental	BniMATE39a
B.nigra	BniB001671-PA	WGD or Segmental	BniMATE28a
B.nigra	BniB002019-PA	WGD or Segmental	BniMATE37a
B.nigra	BniB002697-PA	WGD or Segmental	BniMATE35a
B.nigra	BniB004460-PA	WGD or Segmental	BniMATE27b
B.nigra	BniB007962-PA	WGD or Segmental	BniMATE43a
B.nigra	BniB008098-PA	WGD or Segmental	BniMATE14a
B.nigra	BniB009443-PA	WGD or Segmental	BniMATE7a
B.nigra	BniB009444-PA	WGD or Segmental	BniMATE7b
B.nigra	BniB010573-PA	WGD or Segmental	BniMATE54a
B.nigra	BniB011140-PA	WGD or Segmental	BniMATE37b
B.nigra	BniB011407-PA	WGD or Segmental	BniMATE14b
B.nigra	BniB011515-PA	WGD or Segmental	BniMATE36a
B.nigra	BniB011563-PA	WGD or Segmental	BniMATE19a
B.nigra	BniB012002-PA	WGD or Segmental	BniMATE53a
B.nigra	BniB012390-PA	WGD or Segmental	BniMATE15a
B.nigra	BniB013014-PA	WGD or Segmental	BniMATE35b
B.nigra	BniB013126-PA	WGD or Segmental	BniMATE56b
B.nigra	BniB013168-PA	WGD or Segmental	BniMATE39b
B.nigra	BniB013213-PA	WGD or Segmental	BniMATE49a
B.nigra	BniB013400-PA	WGD or Segmental	BniMATE33
B.nigra	BniB013840-PA	Dispersed	BniMATE17a
B.nigra	BniB014098-PA	WGD or Segmental	BniMATE40a
B.nigra	BniB014198-PA	WGD or Segmental	BniMATE37c
B.nigra	BniB014238-PA	WGD or Segmental	BniMATE19b
B.nigra	BniB014239-PA	Tandem	BniMATE19c
B.nigra	BniB014240-PA	WGD or Segmental	BniMATE19d
B.nigra	BniB015462-PA	WGD or Segmental	BniMATE31a
B.nigra	BniB015506-PA	WGD or Segmental	BniMATE13a
B.nigra	BniB015803-PA	WGD or Segmental	BniMATE35c
B.nigra	BniB016174-PA	WGD or Segmental	BniMATE54b
B.nigra	BniB016766-PA	WGD or Segmental	BniMATE53b
B.nigra	BniB017160-PA	WGD or Segmental	BniMATE50
B.nigra	BniB017352-PA	WGD or Segmental	BniMATE34
B.nigra	BniB019819-PA	WGD or Segmental	BniMATE31b
B.nigra	BniB019927-PA	WGD or Segmental	BniMATE25a
B.nigra	BniB020013-PA	WGD or Segmental	BniMATE40b
B.nigra	BniB020014-PA	WGD or Segmental	BniMATE40c
B.nigra	BniB020429-PA	WGD or Segmental	BniMATE41
B.nigra	BniB020881-PA	WGD or Segmental	BniMATE40d
B.nigra	BniB021817-PA	WGD or Segmental	BniMATE8
B.nigra	BniB025267-PA	WGD or Segmental	BniMATE29
B.nigra	BniB025806-PA	WGD or Segmental	BniMATE13b
B.nigra	BniB025955-PA	WGD or Segmental	BniMATE19e
B.nigra	BniB026640-PA	WGD or Segmental	BniMATE24
B.nigra	BniB028289-PA	WGD or Segmental	BniMATE44
B.nigra	BniB031167-PA	WGD or Segmental	BniMATE23
B.nigra	BniB031178-PA	WGD or Segmental	BniMATE21
B.nigra	BniB031529-PA	WGD or Segmental	BniMATE5
B.nigra	BniB031531-PA	WGD or Segmental	BniMATE17b
B.nigra	BniB031777-PA	WGD or Segmental	BniMATE13c
B.nigra	BniB032150-PA	Dispersed	BniMATE42a
B.nigra	BniB033119-PA	WGD or Segmental	BniMATE42b
B.nigra	BniB033365-PA	WGD or Segmental	BniMATE25b
B.nigra	BniB033770-PA	WGD or Segmental	BniMATE28b
B.nigra	BniB033980-PA	WGD or Segmental	BniMATE15b
B.nigra	BniB039104-PA	WGD or Segmental	BniMATE39c
B.nigra	BniB039105-PA	WGD or Segmental	BniMATE39d
B.nigra	BniB039187-PA	WGD or Segmental	BniMATE43b
B.nigra	BniB040505-PA	Dispersed	BniMATE9
B.nigra	BniB042647-PA	WGD or Segmental	BniMATE14c
B.nigra	BniB043072-PA	WGD or Segmental	BniMATE17c
B.nigra	BniB043330-PA	WGD or Segmental	BniMATE16a
B.nigra	BniB043627-PA	WGD or Segmental	BniMATE43c
B.nigra	BniB044617-PA	WGD or Segmental	BniMATE36b
B.nigra	BniB045560-PA	Tandem	BniMATE27a
B.nigra	BniB045561-PA	WGD or Segmental	BniMATE27c
B.nigra	BniB045895-PA	WGD or Segmental	BniMATE27d
B.nigra	BniB045997-PA	WGD or Segmental	BniMATE48a
B.nigra	BniB046209-PA	WGD or Segmental	BniMATE55b
B.nigra	BniB046483-PA	WGD or Segmental	BniMATE4
B.nigra	BniB046510-PA	WGD or Segmental	BniMATE14d
B.nigra	BniB046511-PA	WGD or Segmental	BniMATE14e
B.nigra	BniB049711-PA	WGD or Segmental	BniMATE16b
B. juncea	BjuA000554	Dispersed	BjuMATE21a
B. juncea	BjuA001337	WGD or Segmental	BjuMATE34a
B. juncea	BjuA003833	WGD or Segmental	BjuMATE51f
B. juncea	BjuA004026	WGD or Segmental	BjuMATE56a
B. juncea	BjuA004065	WGD or Segmental	BjuMATE49c
B. juncea	BjuA004461	WGD or Segmental	BjuMATE43h
B. juncea	BjuA005690	WGD or Segmental	BjuMATE40a
B. juncea	BjuA005729	WGD or Segmental	BjuMATE37b
B. juncea	BjuA006343	WGD or Segmental	BjuMATE24a
B. juncea	BjuA006999	WGD or Segmental	BjuMATE16a
B. juncea	BjuA007019	WGD or Segmental	BjuMATE50f
B. juncea	BjuA007404	WGD or Segmental	BjuMATE14f
B. juncea	BjuA007405	WGD or Segmental	BjuMATE14g
B. juncea	BjuA007431	WGD or Segmental	BjuMATE54a
B. juncea	BjuA010395	WGD or Segmental	BjuMATE44a
B. juncea	BjuA011898	WGD or Segmental	BjuMATE43f
B. juncea	BjuA011899	WGD or Segmental	BjuMATE43e
B. juncea	BjuA012991	Tandem	BjuMATE38b
B. juncea	BjuA012993	WGD or Segmental	BjuMATE38a
B. juncea	BjuA013037	WGD or Segmental	BjuMATE56c
B. juncea	BjuA013046	WGD or Segmental	BjuMATE49b
B. juncea	BjuA013490	WGD or Segmental	BjuMATE35a
B. juncea	BjuA013827	WGD or Segmental	BjuMATE51b
B. juncea	BjuA014081	WGD or Segmental	BjuMATE17c
B. juncea	BjuA015385	WGD or Segmental	BjuMATE53d
B. juncea	BjuA018434	WGD or Segmental	BjuMATE15a
B. juncea	BjuA020721	WGD or Segmental	BjuMATE43b
B. juncea	BjuA021456	WGD or Segmental	BjuMATE50b
B. juncea	BjuA023098	WGD or Segmental	BjuMATE27a
B. juncea	BjuA023851	WGD or Segmental	BjuMATE55e
B. juncea	BjuA024364	WGD or Segmental	BjuMATE29a
B. juncea	BjuA025323	WGD or Segmental	BjuMATE42b
B. juncea	BjuA025508	WGD or Segmental	BjuMATE5
B. juncea	BjuA025510	WGD or Segmental	BjuMATE3
B. juncea	BjuA026693	WGD or Segmental	BjuMATE41a
B. juncea	BjuA026694	Dispersed	BjuMATE41b
B. juncea	BjuA027452	WGD or Segmental	BjuMATE14d
B. juncea	BjuA028003	WGD or Segmental	BjuMATE42c
B. juncea	BjuA028168	WGD or Segmental	BjuMATE18c
B. juncea	BjuA028754	WGD or Segmental	BjuMATE39b
B. juncea	BjuA028923	WGD or Segmental	BjuMATE51d
B. juncea	BjuA029600	WGD or Segmental	BjuMATE35e
B. juncea	BjuA030941	WGD or Segmental	BjuMATE13c
B. juncea	BjuA031003	WGD or Segmental	BjuMATE31a
B. juncea	BjuA031815	WGD or Segmental	BjuMATE55b
B. juncea	BjuA033405	WGD or Segmental	BjuMATE37a
B. juncea	BjuA033555	WGD or Segmental	BjuMATE48c
B. juncea	BjuA038104	WGD or Segmental	BjuMATE50d
B. juncea	BjuA040411	WGD or Segmental	BjuMATE19b
B. juncea	BjuA040413	WGD or Segmental	BjuMATE18a
B. juncea	BjuA041472	WGD or Segmental	BjuMATE52b
B. juncea	BjuA041600	WGD or Segmental	BjuMATE9a
B. juncea	BjuA041969	WGD or Segmental	BjuMATE15b
B. juncea	BjuA042902	WGD or Segmental	BjuMATE53b
B. juncea	BjuA043473	WGD or Segmental	BjuMATE17a
B. juncea	BjuA043861	WGD or Segmental	BjuMATE36a
B. juncea	BjuA044165	WGD or Segmental	BjuMATE13b
B. juncea	BjuA046116	WGD or Segmental	BjuMATE24b
B. juncea	BjuA046565	WGD or Segmental	BjuMATE17b
B. juncea	BjuA046847	WGD or Segmental	BjuMATE35d
B. juncea	BjuA046999	WGD or Segmental	BjuMATE23
B. juncea	BjuB000151	WGD or Segmental	BjuMATE33
B. juncea	BjuB000395	WGD or Segmental	BjuMATE50e
B. juncea	BjuB000493	Dispersed	BjuMATE52c
B. juncea	BjuB004694	WGD or Segmental	BjuMATE47
B. juncea	BjuB005432	WGD or Segmental	BjuMATE14b
B. juncea	BjuB005957	Dispersed	BjuMATE39a
B. juncea	BjuB006595	WGD or Segmental	BjuMATE43g
B. juncea	BjuB007363	WGD or Segmental	BjuMATE19a
B. juncea	BjuB007528	WGD or Segmental	BjuMATE48a
B. juncea	BjuB007705	Tandem	BjuMATE55c
B. juncea	BjuB007706	WGD or Segmental	BjuMATE55a
B. juncea	BjuB008645	WGD or Segmental	BjuMATE40b
B. juncea	BjuB008728	Dispersed	BjuMATE9b
B. juncea	BjuB010979	WGD or Segmental	BjuMATE25c
B. juncea	BjuB012108	WGD or Segmental	BjuMATE16b
B. juncea	BjuB014112	WGD or Segmental	BjuMATE56d
B. juncea	BjuB014131	WGD or Segmental	BjuMATE49d
B. juncea	BjuB014333	WGD or Segmental	BjuMATE35c
B. juncea	BjuB016452	WGD or Segmental	BjuMATE44b
B. juncea	BjuB019375	WGD or Segmental	BjuMATE34b
B. juncea	BjuB020182	WGD or Segmental	BjuMATE53a
B. juncea	BjuB020742	WGD or Segmental	BjuMATE27b
B. juncea	BjuB022343	WGD or Segmental	BjuMATE41c
B. juncea	BjuB023551	WGD or Segmental	BjuMATE43a
B. juncea	BjuB026918	WGD or Segmental	BjuMATE53c
B. juncea	BjuB028175	WGD or Segmental	BjuMATE48b
B. juncea	BjuB030503	WGD or Segmental	BjuMATE7a
B. juncea	BjuB030504	WGD or Segmental	BjuMATE7b
B. juncea	BjuB031861	WGD or Segmental	BjuMATE43c
B. juncea	BjuB032019	WGD or Segmental	BjuMATE39c
B. juncea	BjuB032020	WGD or Segmental	BjuMATE39d
B. juncea	BjuB032271	WGD or Segmental	BjuMATE13e
B. juncea	BjuB032370	WGD or Segmental	BjuMATE1a
B. juncea	BjuB033158	WGD or Segmental	BjuMATE52d
B. juncea	BjuB033197	WGD or Segmental	BjuMATE31b
B. juncea	BjuB034981	WGD or Segmental	BjuMATE42a
B. juncea	BjuB035204	WGD or Segmental	BjuMATE16c
B. juncea	BjuB035312	WGD or Segmental	BjuMATE50c
B. juncea	BjuB035497	WGD or Segmental	BjuMATE25a
B. juncea	BjuB035498	WGD or Segmental	BjuMATE25b
B. juncea	BjuB037147	WGD or Segmental	BjuMATE29b
B. juncea	BjuB037512	WGD or Segmental	BjuMATE55d
B. juncea	BjuB040542	WGD or Segmental	BjuMATE51e
B. juncea	BjuB043161	WGD or Segmental	BjuMATE36b
B. juncea	BjuB043279	WGD or Segmental	BjuMATE13d
B. juncea	BjuB043625	WGD or Segmental	BjuMATE51c
B. juncea	BjuB044018	WGD or Segmental	BjuMATE54c
B. juncea	BjuB044847	WGD or Segmental	BjuMATE56b
B. juncea	BjuB044861	WGD or Segmental	BjuMATE49a
B. juncea	BjuB046189	WGD or Segmental	BjuMATE8a
B. juncea	BjuB046644	WGD or Segmental	BjuMATE13a
B. juncea	BjuB047124	WGD or Segmental	BjuMATE50a
B. juncea	BjuB047240	WGD or Segmental	BjuMATE14c
B. juncea	BjuB047432	WGD or Segmental	BjuMATE14a
B. juncea	BjuB047645	WGD or Segmental	BjuMATE14e
B. juncea	BjuB048816	WGD or Segmental	BjuMATE51a
B. juncea	BjuB048959	WGD or Segmental	BjuMATE35b
B. juncea	BjuO000093	Dispersed	BjuMATE18b
B. juncea	BjuO000363	Dispersed	BjuMATE43d
B. juncea	BjuO000934	WGD or Segmental	BjuMATE24c
B. juncea	BjuO002698	Dispersed	BjuMATE52a
B. juncea	BjuO002985	WGD or Segmental	BjuMATE40c
B. juncea	BjuO005191	WGD or Segmental	BjuMATE54b
B. juncea	BjuO005413	Dispersed	BjuMATE6
B. juncea	BjuO006253	WGD or Segmental	BjuMATE46
B. juncea	BjuO008564	Dispersed	BjuMATE8b
B. juncea	BjuO008883	WGD or Segmental	BjuMATE52e
B. juncea	BjuO012955	WGD or Segmental	BjuMATE21b
B. juncea	BjuO013310	WGD or Segmental	BjuMATE1b
