# Supplementary material for: A Genome-Wide Survey of MATE Transporters in Brassicaceae and Unveiling Their Expression Profiles under Abiotic Stress in Rapeseed
Source: Plants (Basel). 2020 Aug 20;9(9):1072. doi: 10.3390/plants9091072 (PMC7569899; doi:10.3390/plants9091072)
Supplement: Supplementary file 1 [file plants-09-01072-s001.zip › plants-885058-supplementary-new/Table S5.xls]

## Sheet: Sheet1
Table S5 The Ka/Ks values, duplicaiton time for duplicated MATE gene pairs among A. thaliana and Brassicaceae species
Gene Name	Species	Subfamily	Method	Ka	Ks	Ka/Ks	Duplication event	Duplication time (Mya)						Seq_1	Seq_2	Ka	Ks	Ka_Ks
BnaMATE8a/BnaMATE8b	B. napus	MATE 1	NG	0.00442577	0.019166	0.230918	WGD or Segmental	0.638867
BnaMATE9a/BnaMATE9b	B. napus	MATE 1	NG	0.00280025	0.0235083	0.119118	WGD or Segmental	0.78361
BnaMATE12a/BnaMATE12b	B. napus	MATE 1	NG	0.0206715	0.103818	0.199113	WGD or Segmental	3.4606
BnaMATE14a/BnaMATE14c	B. napus	MATE 1	NG	0.00630919	0.160569	0.0392928	WGD or Segmental	5.35229
BnaMATE15a/BnaMATE15b	B. napus	MATE 1	NG	0.0133552	0.113309	0.117865	WGD or Segmental	3.77696
BnaMATE15c/BnaMATE15d	B. napus	MATE 1	NG	0.00869177	0.0660897	0.131515	WGD or Segmental	2.20299
BnaMATE16c/BnaMATE16d	B. napus	MATE 1	NG	0.0110153	0.0636373	0.173095	WGD or Segmental	2.12124
BnaMATE17b/BnaMATE17c	B. napus	MATE 1	NG	0.0190063	0.149409	0.12721	WGD or Segmental	4.9803
BnaMATE17a/BnaMATE17d	B. napus	MATE 1	NG	0.257683	0.410072	0.628384	WGD or Segmental	13.6691
BnaMATE19a/BnaMATE19c	B. napus	MATE 2	NG	0.0136389	0.0888255	0.153547	WGD or Segmental	2.96085
BnaMATE24a/BnaMATE24c	B. napus	MATE 2	NG	0.015532	0.0879199	0.17666	WGD or Segmental	2.93066
BnaMATE24b/BnaMATE24d	B. napus	MATE 2	NG	0.00972103	0.120955	0.0803687	WGD or Segmental	4.03185
BnaMATE25a/BnaMATE25b	B. napus	MATE 2	NG	0.0164375	0.0713347	0.230428	WGD or Segmental	2.37782
BnaMATE29a/BnaMATE29b	B. napus	MATE 2	NG	0.00529648	0.0586618	0.0902883	WGD or Segmental	1.95539
BnaMATE31a/BnaMATE31b	B. napus	MATE 2	NG	0.00253504	0.0587576	0.043144	WGD or Segmental	1.95859
BnaMATE33a/BnaMATE33b	B. napus	MATE 2	NG	0.000915751	0.0400095	0.0228883	WGD or Segmental	1.33365
BnaMATE34a/BnaMATE34b	B. napus	MATE 2	NG	0.00486488	0.0667106	0.0729252	WGD or Segmental	2.22369
BnaMATE35a/BnaMATE35c	B. napus	MATE 2	NG	0.00345797	0.0497993	0.0694381	WGD or Segmental	1.65998
BnaMATE35b/BnaMATE35d	B. napus	MATE 2	NG	0.0208834	0.122551	0.170406	WGD or Segmental	4.08504
BnaMATE36a/BnaMATE36c	B. napus	MATE 2	NG	0.0146203	0.113782	0.128494	WGD or Segmental	3.79275
BnaMATE37a/BnaMATE37b	B. napus	MATE 2	NG	0.00532862	0.0585255	0.0910478	WGD or Segmental	1.95085
BnaMATE37c/BnaMATE37d	B. napus	MATE 2	NG	0.000885217	0.0673349	0.0131465	WGD or Segmental	2.2445
BnaMATE39b/BnaMATE39d	B. napus	MATE 2	NG	0.0146141	0.0253639	0.576176	WGD or Segmental	0.845464
BnaMATE40a/BnaMATE40b	B. napus	MATE 2	NG	0.053845	0.428582	0.125635	WGD or Segmental	14.2861
BnaMATE41a/BnaMATE41b	B. napus	MATE 2	NG	0.00352268	0.109489	0.0321739	WGD or Segmental	3.64963
BnaMATE47a/BnaMATE47b	B. napus	MATE 3	NG	0.00248516	0.0465466	0.0533908	WGD or Segmental	1.55155
BnaMATE48a/BnaMATE48b	B. napus	MATE 4	NG	0.0058828	0.0305062	0.192839	WGD or Segmental	1.01687
BnaMATE49b/BnaMATE49c	B. napus	MATE 4	NG	0.0201439	0.0680629	0.29596	WGD or Segmental	2.26876
BnaMATE51a/BnaMATE51d	B. napus	MATE 4	NG	0.0103183	0.0805467	0.128103	WGD or Segmental	2.68489
BnaMATE52c/BnaMATE52d	B. napus	MATE 4	NG	0.00577097	0.113709	0.0507522	WGD or Segmental	3.79029
BnaMATE53b/BnaMATE53c	B. napus	MATE 4	NG	0.00843957	0.111008	0.0760264	WGD or Segmental	3.70028
BnaMATE53a/BnaMATE53d	B. napus	MATE 4	NG	0.00416925	0.101426	0.0411062	WGD or Segmental	3.38088
BnaMATE54a/BnaMATE54c	B. napus	MATE 4	NG	0.00465976	0.168917	0.0275861	WGD or Segmental	5.63056
BnaMATE54b/BnaMATE54d	B. napus	MATE 4	NG	0.0134382	0.0805397	0.166852	WGD or Segmental	2.68466
BnaMATE55a/BnaMATE55b	B. napus	MATE 4	NG	0.00899966	0.0719113	0.125149	WGD or Segmental	2.39704
BnaMATE56a/BnaMATE56e	B. napus	MATE 4	NG	0.0259569	0.17317	0.149893	WGD or Segmental	5.77234
BjuMATE3/BjuMATE1b	B. juncea	MATE 1	NG	0.0395764	0.174155	0.227248	WGD or Segmental	5.80517
BjuMATE13c/BjuMATE13d	B. juncea	MATE 1	NG	0.0411666	0.202409	0.203383	WGD or Segmental	6.74698
BjuMATE14a/BjuMATE14b	B. juncea	MATE 1	NG	0.0233964	0.161729	0.144664	WGD or Segmental	5.39097
BjuMATE14d/BjuMATE14c	B. juncea	MATE 1	NG	0.019514	0.223931	0.087143	WGD or Segmental	7.46437
BjuMATE18a/BjuMATE19a	B. juncea	MATE 1	NG	0.0419908	0.226872	0.185086	WGD or Segmental	7.5624
BjuMATE24b/BjuMATE24c	B. juncea	MATE 2	NG	0.0178195	0.193136	0.0922642	WGD or Segmental	6.43786
BjuMATE25a/BjuMATE25c	B. juncea	MATE 2	NG	0.0545902	0.259143	0.210657	WGD or Segmental	8.63811
BjuMATE31a/BjuMATE31b	B. juncea	MATE 2	NG	0.0128236	0.168726	0.0760024	WGD or Segmental	5.62419
BjuMATE34a/BjuMATE34b	B. juncea	MATE 2	NG	0.0130591	0.141066	0.0925742	WGD or Segmental	4.70221
BjuMATE36a/BjuMATE36b	B. juncea	MATE 2	NG	0.00619722	0.153009	0.0405024	WGD or Segmental	5.10029
BjuMATE39b/BjuMATE39d	B. juncea	MATE 2	NG	NA	NA	NA	WGD or Segmental	NA
BjuMATE43b/BjuMATE43a	B. juncea	MATE 3	NG	0.0284997	0.137584	0.207144	WGD or Segmental	4.58613
BjuMATE43h/BjuMATE43g	B. juncea	MATE 3	NG	0.0103337	0.101193	0.102118	WGD or Segmental	3.37311
BjuMATE44a/BjuMATE44b	B. juncea	MATE 3	NG	0.024165	0.163605	0.147703	WGD or Segmental	5.45351
BjuMATE48c/BjuMATE48b	B. juncea	MATE 4	NG	0.0118479	0.151056	0.0784339	WGD or Segmental	5.0352
BjuMATE49b/BjuMATE49a	B. juncea	MATE 4	NG	0.0345704	0.196841	0.175626	WGD or Segmental	6.56136
BjuMATE49c/BjuMATE49d	B. juncea	MATE 4	NG	0.0175095	0.0309855	0.565086	WGD or Segmental	1.03285
BjuMATE50b/BjuMATE50a	B. juncea	MATE 4	NG	0.159292	0.149901	1.06265	WGD or Segmental	4.99671
BjuMATE51d/BjuMATE51c	B. juncea	MATE 4	NG	0.0279342	0.20088	0.139059	WGD or Segmental	6.69599
BjuMATE51f/BjuMATE51e	B. juncea	MATE 4	NG	NA	NA	NA	WGD or Segmental	NA
BjuMATE52d/BjuMATE52e	B. juncea	MATE 4	NG	0.0196967	0.229587	0.0857921	WGD or Segmental	7.65289
BjuMATE53b/BjuMATE53a	B. juncea	MATE 4	NG	0.0200665	0.190994	0.105064	WGD or Segmental	6.36646
BjuMATE55b/BjuMATE55a	B. juncea	MATE 4	NG	0.00990559	0.0695909	0.14234	WGD or Segmental	2.3197
BjuMATE55e/BjuMATE55d	B. juncea	MATE 4	NG	0.0176519	0.15953	0.11065	WGD or Segmental	5.31765
BjuMATE56a/BjuMATE56d	B. juncea	MATE 4	NG	NA	NA	NA	WGD or Segmental	NA
BjuMATE56c/BjuMATE56b	B. juncea	MATE 4	NG	0.036639	0.187082	0.195845	WGD or Segmental	6.23605
AtMATE5/BnaMATE6a	A. thaliana/B. napus	MATE 1	NG	0.0967964	0.533985	0.181272	WGD or Segmental	17.7995
AtMATE13/BnaMATE12a	A. thaliana/B. napus	MATE 1	NG	0.0834739	0.444171	0.187932	WGD or Segmental	14.8057
AtMATE15/BnaMATE15a	A. thaliana/B. napus	MATE 1	NG	0.0729036	0.332233	0.219435	WGD or Segmental	11.0744
AtMATE15/BnaMATE15b	A. thaliana/B. napus	MATE 1	NG	0.0733062	0.339702	0.215795	WGD or Segmental	11.3234
AtMATE16/BnaMATE16a	A. thaliana/B. napus	MATE 1	NG	0.0651331	0.394768	0.164991	WGD or Segmental	13.1589
AtMATE17/BnaMATE17b	A. thaliana/B. napus	MATE 1	NG	0.0353063	0.532442	0.0663102	WGD or Segmental	17.7481
AtMATE18/BnaMATE19a	A. thaliana/B. napus	MATE 2	NG	0.0858364	0.408389	0.210183	WGD or Segmental	13.613
AtMATE21/BnaMATE21a	A. thaliana/B. napus	MATE 2	NG	0.0287685	0.399954	0.0719294	WGD or Segmental	13.3318
AtMATE24/BnaMATE24d	A. thaliana/B. napus	MATE 2	NG	0.0576242	0.423033	0.136217	WGD or Segmental	14.1011
AtMATE25/BnaMATE25b	A. thaliana/B. napus	MATE 2	NG	0.117166	0.423794	0.276469	WGD or Segmental	14.1265
AtMATE26/BnaMATE28a	A. thaliana/B. napus	MATE 2	NG	0.168674	0.871149	0.193622	WGD or Segmental	29.0383
AtMATE26/BnaMATE28b	A. thaliana/B. napus	MATE 2	NG	0.143347	0.976467	0.146802	WGD or Segmental	32.5489
AtMATE29/BnaMATE29a	A. thaliana/B. napus	MATE 2	NG	0.0582327	0.503673	0.115616	WGD or Segmental	16.7891
AtMATE29/BnaMATE29b	A. thaliana/B. napus	MATE 2	NG	0.0601331	0.503999	0.119312	WGD or Segmental	16.8
AtMATE33/BnaMATE33b	A. thaliana/B. napus	MATE 2	NG	0.0305594	0.455067	0.0671535	WGD or Segmental	15.1689
AtMATE34/BnaMATE34b	A. thaliana/B. napus	MATE 2	NG	0.0533614	0.393659	0.135553	WGD or Segmental	13.122
AtMATE37/BnaMATE37c	A. thaliana/B. napus	MATE 2	NG	0.0293028	0.765492	0.0382797	WGD or Segmental	25.5164
AtMATE37/BnaMATE37d	A. thaliana/B. napus	MATE 2	NG	0.0288302	0.763552	0.037758	WGD or Segmental	25.4517
AtMATE41/BnaMATE41a	A. thaliana/B. napus	MATE 2	NG	0.03866	0.386997	0.0998975	WGD or Segmental	12.8999
AtMATE41/BnaMATE41b	A. thaliana/B. napus	MATE 2	NG	0.0358488	0.371214	0.0965718	WGD or Segmental	12.3738
AtMATE44/BnaMATE44a	A. thaliana/B. napus	MATE 3	NG	0.0634357	0.442469	0.143368	WGD or Segmental	14.749
AtMATE47/BnaMATE47a	A. thaliana/B. napus	MATE 3	NG	0.0662729	0.344711	0.192256	WGD or Segmental	11.4904
AtMATE47/BnaMATE47b	A. thaliana/B. napus	MATE 3	NG	0.0676796	0.337924	0.20028	WGD or Segmental	11.2641
AtMATE48/BnaMATE48a	A. thaliana/B. napus	MATE 4	NG	0.0474842	0.411953	0.115266	WGD or Segmental	13.7318
AtMATE50/BnaMATE50c	A. thaliana/B. napus	MATE 4	NG	0.134179	0.632188	0.212245	WGD or Segmental	21.0729
AtMATE52/BnaMATE52c	A. thaliana/B. napus	MATE 4	NG	0.0558512	0.459609	0.121519	WGD or Segmental	15.3203
AtMATE52/BnaMATE52d	A. thaliana/B. napus	MATE 4	NG	0.0553904	0.461416	0.120045	WGD or Segmental	15.3805
AtMATE53/BnaMATE53c	A. thaliana/B. napus	MATE 4	NG	0.0395267	0.465175	0.0849717	WGD or Segmental	15.5058
AtMATE55/BnaMATE55a	A. thaliana/B. napus	MATE 4	NG	0.0557057	0.429202	0.129789	WGD or Segmental	14.3067
AtMATE56/BnaMATE56a	A. thaliana/B. napus	MATE 4	NG	0.0960003	0.499884	0.192045	WGD or Segmental	16.6628
Note: NA represents "not applicable"; NG represents the method for Ka and Ks from Nei et al (1986).
