# Supplementary material for: A Genome-Wide Survey of MATE Transporters in Brassicaceae and Unveiling Their Expression Profiles under Abiotic Stress in Rapeseed
Source: Plants (Basel). 2020 Aug 20;9(9):1072. doi: 10.3390/plants9091072 (PMC7569899; doi:10.3390/plants9091072)
Supplement: Supplementary file 1 [file plants-09-01072-s001.zip › plants-885058-supplementary-new/Table S6.xls]

## Sheet: Sheet1
Table S6 Heat map of expression levels of B. napus MATE family genes at the indicated growth periods and tissues and organs
B. napus gene ID	Gene name	Root	Stem	Leaf	Anthocaulu	Calyx	Petal	Pistil	Stamen	Anther	Filament	Top of main inflorescence flowers	Seed_10DAF	Seed_21DAF	Seed_30DAF	Seed_40DAF	Seed_49DAF	Embryo_21DAF	Embryo_30DAF	Embryo_40DAF	Embryo_49DAF	Radicle_40DAF	Radicle_49DAF	Seedcoat_21DAF	Seedcoat_30DAF	Seedcoat_40DAF	Silique pods_10DAF	Silique pods_21DAF	Silique pods_30DAF	Silique pods_40DAF	Silique pods_46DAF
		1	2	3	4	5	6	7	8	9	10	11	12	13	14	15	16	17	18	19	20	21	22	23	24	25	26	27	28	29	30
BnaC08g37580D	BnaMATE1	0.411848	0	0.0999135	0.0379651	0	0	0	0.204105	0.27931	0	0	0	0	0	0.150933	0.391386	0	0	0	0.897385	0	0.170393	0	0.0258622	0.156323	0	0	0	0	0.236219
BnaA07g04760D	BnaMATE6a	0	0	0	0	0	0	0	0	0	0	0	0	0	0	0	0	0	0	0	0	0	0	0	0	0	0	0	0	0	0
BnaC07g47890D	BnaMATE6b	0	0	0	0	0	0	0	0	0	0	0	0	0	0	0	0	0	0	0	0	0	0	0	0	0	0	0	0	0	0
BnaC06g23470D	BnaMATE17d	0	0	0	0	0	0	0	0	0	0	0	0	0	0	0	0	0	0	0	0	0	0	0	0	0	0	0	0	0	0
BnaA06g09840D	BnaMATE12a	1.24327	0.0910489	0.0776675	0	0.0473703	0	1.00092	0	0	0	0.0349636	5.72236	2.35719	12.1432	18.2527	51.5869	3.67571	20.7071	24.5067	58.0647	18.6753	54.2287	0.423812	0.922061	8.77111	0.0397498	0.10013	0.061122	0.460251	0.267443
BnaC05g11460D	BnaMATE12b	3.19213	4.11251	9.06198	5.59774	0.290299	0	0.988516	0	0	0	1.71034	1.65294	7.02639	32.81	80.1144	97.7685	14.7575	61.3642	98.337	93.6437	79.1448	104.399	0.623845	1.658	29.9122	1.55001	1.68285	2.48654	13.8601	2.81328
BnaAnng25760D	BnaMATE14d	4.07364	3.73864	12.0432	5.93464	17.7058	0.284317	5.55575	2.13617	4.10806	1.62449	2.32683	0.663255	0.462172	0.271378	8.92272	27.8108	0.346468	0.302416	11.0147	38.3916	10.4909	14.1528	0.636629	0.684065	9.33536	0.612267	4.10017	9.64222	33.5608	19.8078
BnaA09g21910D	BnaMATE8a	0.17192	0.427864	0.243754	0.477253	0.878722	1.50476	1.23296	8.58069	35.4681	1.30486	0.0324542	0.0263896	0	0.111239	0	0	0.0454116	0	0	0.053645	0	0	0.155935	0.197981	0.0752885	0.1043	0.191153	0.553968	0.106334	0.632287
BnaA07g22550D	BnaMATE17a	0.0386061	0	0.0498536	0	0	0.064003	0	0.607215	7.29575	0.0669765	0	0.0414437	0.123139	0.238194	0	0.056286	0.209724	0.723643	0	0	0	0	0.0486433	0	0.176418	0	0	0.0446776	0.161621	0
BnaC09g24150D	BnaMATE8b	0	0	0	0.074254	0	0	0.808281	1.52658	4.62985	0.222339	0	0.0260895	0.0414633	0	0	0	0	0	0	0	0	0	0	0	0	0.0697471	0	0	0	0
BnaC06g27740D	BnaMATE7	0.0656215	0	0	0	0	0	0	0	0	0	0	0.0237545	0	0	0.0463257	0	0	0	0	0.0304184	0	0	0	0	0	0	0	0	0	0
BnaA07g23640D	BnaMATE14b	0.136302	0	0.0302086	0	0	0	0.025621	0.0915634	0.261375	0	0	0.068632	5.3456	1.70321	0.139363	0.282539	10.3215	3.83189	0.254287	0.187613	0.851288	0.838381	0.774413	0.193982	0.108293	0	0	0	0	0
BnaA05g09500D	BnaMATE15a	0.647869	2.46634	0.0909735	1.99941	1.23804	2.01957	2.54679	19.0132	8.63525	27.452	1.12152	9.88107	4.79305	9.07242	41.5285	0.569805	0	0	0.817507	2.21109	1.2914	1.70857	11.7577	18.0896	141.352	1.80937	1.19445	0.988983	0.100852	0.19161
BnaC04g10860D	BnaMATE15b	2.08827	2.96772	0.446566	2.01489	9.5526	5.32184	5.13072	20.9325	8.62085	33.6416	1.28343	49.739	5.40787	10.7643	68.0962	1.05699	0.0481553	0	1.35259	3.24355	2.42685	3.45396	12.7696	21.5491	215.168	2.86484	6.56353	3.96792	0.208052	0.230857
BnaA02g10860D	BnaMATE16c	1.16501	0	0.453944	2.27032	4.69829	8.05271	2.98458	1.13232	1.32832	4.17671	2.95915	12.5267	0.15774	4.53198	5.3144	0	0.0455672	2.32332	2.47371	0	1.47296	0.079805	0.52135	8.60641	29.7451	4.75737	0.333699	0.450927	1.25976	0.472147
BnaC02g15080D	BnaMATE16d	1.81147	0.244852	0.124927	6.4942	5.07203	72.0418	4.28759	13.0078	14.2694	26.3894	14.4979	5.33416	0.197107	2.17379	1.41232	0	0.0899023	0.827051	0.836431	0.0653905	0.890249	0.0803375	0.195219	2.02086	8.34979	3.71414	0.192508	0.320815	1.1696	0.75759
BnaC03g54220D	BnaMATE9b	0.46325	0	0	1.48599	0.20586	0.0933371	0.67892	0.102545	0.737328	0.246873	4.12943	1.1564	0.0421777	0	0.463043	0.0795269	0.051554	0.34655	0.691778	0.159977	1.0393	0.260287	0	0	0.11983	1.84233	0.181638	0.176146	0.106908	0.10582
BnaA03g15810D	BnaMATE15c	0.171135	0.0336351	0.0266914	0.915176	0.230002	0.0330286	0.194046	0.239957	0.220934	0.586557	0.287156	0.0554897	0.0325454	0	0.0216209	0	0.0760568	0.0305894	0.0229956	0.0210745	0	0.033566	0	0.0104333	0.0160008	0.267881	0.0354327	0.0321773	0	0
BnaA07g29150D	BnaMATE14a	0.610891	0	0.0998597	6.27925	0.646158	0.142015	0.0822136	7.85071	30.933	2.43611	0.907884	0.073862	0.873474	0.543021	0.0513965	2.89852	0.872692	0.312361	0.159999	1.78197	0.896785	3.12188	0.167915	0.101811	0	0	0	0.0280004	0.469977	28.66
BnaC06g32260D	BnaMATE14c	2.80378	0	0.521335	2.62859	4.44904	0.203744	1.3417	3.75789	8.69783	0.840103	0.375701	3.73773	1.4805	0	0.196668	0.323048	2.05282	0.14881	0.051041	0.525965	0.363754	0.704193	0.428721	0.346442	0.333135	1.56816	0.710849	0.287873	0.0954123	9.87082
BnaC03g18950D	BnaMATE15d	0.577267	4.36416	0.468417	73.6003	52.597	21.1247	5.46084	63.411	14.7114	49.9943	12.5305	0.729309	0.0378918	0.173317	0	0	0.0900461	0.307351	0	0.0327289	0	0	0	0	0	20.5656	30.1506	4.81679	0	0.347934
BnaA06g19930D	BnaMATE9a	0.199521	0.351282	0.206168	6.68542	3.97736	1.75188	1.56567	3.097	0.883335	4.74237	3.4541	2.55632	0.466709	0.181638	0.310077	0.0397943	0.936502	0.41554	0.497708	0.0688635	1.94554	0.253203	0.444844	0.157616	0.31415	1.46185	0.332528	0.286008	0.420287	0.10398
BnaA10g07430D	BnaMATE16a	7.57219	5.83581	49.8284	37.6848	66.1131	13.1772	22.0189	24.3297	10.6297	26.293	17.9757	2.65232	1.89219	2.62007	0.595892	1.36225	0.96181	0.234613	0.371005	2.39188	0.296785	0.241017	2.60844	3.98814	2.26154	19.8047	17.7391	22.5753	32.6575	46.2422
BnaC06g34500D	BnaMATE17c	0.122613	3.68303	8.74375	10.9253	28.0641	33.752	4.20647	24.084	39.9652	29.0822	5.02555	0.621639	0.298162	0.56253	0.436391	0	0.405799	0.396943	0.06575	0.167003	0	0.102259	0.405641	0.506064	0.669924	8.19299	6.98742	12.8074	12.5572	5.06443
BnaAnng13490D	BnaMATE16b	8.96681	10.9385	45.5234	20.6336	51.0305	2.68707	16.1926	4.57651	4.70432	4.56813	9.00577	3.34075	2.75138	3.88379	2.52388	1.76519	3.81145	6.08665	3.06063	3.05166	1.19009	1.12861	2.16267	2.21608	2.06283	12.6787	15.4497	22.9556	35.7519	52.4883
BnaA07g39000D	BnaMATE17b	0	0.0902697	2.3111	0.940438	4.76321	3.90403	7.27872	4.4554	13.6486	5.4939	1.14799	0.892903	1.55438	1.88346	0.356237	0.0385232	2.83387	1.94376	0.290762	0.056041	0	0.172808	0.546199	0.665658	2.53093	0.944864	0.369752	1.71675	5.59462	7.90958
BnaA01g34080D	BnaMATE24a	0.06554	0.225006	0	0.0990546	0	0	0	0	0	0	0	0.0242958	37.6561	55.1345	81.2091	43.1731	50.3912	66.0824	79.2688	73.4902	67.8263	52.1253	37.6099	56.9124	45.9004	0	0.0771965	0.145058	0.197536	0.326248
BnaA05g32820D	BnaMATE24b	0	0.295001	0.242129	0.0318056	0.0425454	0.0420649	0.0251294	0	0	0	0	0.0239872	1.77815	4.41537	49.672	54.916	2.09836	8.14951	41.8349	66.9133	59.8756	50.4857	1.82871	8.53295	24.6393	0	0.0253647	0	0.287636	0.394085
BnaC05g48120D	BnaMATE24d	0.127849	0.361118	0.724256	0.615765	2.83964	0.118693	0	0.0861208	0	0.177628	0.33851	0.096141	18.3827	43.739	107.381	92.5905	31.109	70.1545	110.616	123.45	131.122	125.801	3.31259	15.621	49.8922	0.0303898	0.198417	0.69969	0.952169	0.997027
BnaA05g19560D	BnaMATE40a	22.9418	0.274011	0.071705	0.155577	0.389945	0.0442077	0.055924	2.34896	0.514235	1.46113	0.0344435	0	7.36812	35.733	80.8007	45.428	14.5001	58.3055	99.1038	59.1153	42.4176	26.4683	0.271972	1.56981	11.9613	0	0.0975624	0.148267	0.901529	6.25734
BnaC01g40630D	BnaMATE24c	0.0217723	0	0	0	0	0	0	0	0	0	0	0	4.39112	6.34607	11.734	6.86591	6.25711	8.79423	11.6603	10.6224	11.3257	8.88569	3.79126	6.06827	6.48501	0	0	0.0253875	0	0.19032
BnaC01g30620D	BnaMATE19b	0	0	1.25647	0.109995	2.1967	0.340164	0.076976	0.270536	0	0.234578	0.208642	0	0	0	0	0	0	0	0	0	0	0	0	0	0	0	0.0825905	0	0	1.0265
BnaC07g23680D	BnaMATE29c	1.90278	0	0	0	0	0	0	0	0	0	0.145755	0	0	0	0	0	0	0	0	0	0	0	0	0	0	0	0	0	0	0
BnaC07g36950D	BnaMATE39d	0.305557	0	0.21901	0	0	0.096751	0.0299183	0	0	0	0.039983	0	0	0	0	0	0	0	0	0	0	0	0	0	0	0	0	0	0	0.0481123
BnaC03g04300D	BnaMATE28b	0.121703	0	0	0	0	0	0	0	0	0	0.211606	0	0	0	0	0	0	0	0	0	0	0	0	0	0	0.0715053	0	0	0	0
BnaC08g41960D	BnaMATE36c	0.0544482	2.48849	0.0356976	0	0	0.05259	0	0	0.770887	0	0.398367	0.0719211	0	0	0	0	0	0	0	0	0	0	0	0	0	0.0796973	0	0	0	0
BnaA01g24950D	BnaMATE40d	0.184844	3.71923	3.48998	7.51091	1.90671	0.596359	0.550554	0	0	0.136325	0.76091	1.59836	0.088195	2.95232	28.1483	10.601	0.0981367	3.50258	30.1025	13.2121	9.79759	4.45053	0	0.0802243	1.8598	17.9013	4.32139	2.88328	3.38286	0.414085
BnaA01g23770D	BnaMATE19a	1.41799	1.92423	8.00732	3.71187	13.1179	1.13705	3.26708	9.61331	2.48463	6.89975	2.55437	1.00506	0.323053	0.585556	8.9636	7.34476	0.222232	0.4473	7.67232	11.4002	8.30752	8.78848	0.602352	1.10193	3.87086	1.09797	2.16499	5.0952	16.9276	39.6527
BnaC01g30600D	BnaMATE19c	1.50262	1.46141	9.75614	14.1302	43.5162	3.92579	3.92625	15.3288	6.17345	18.7361	7.62303	0.653555	0.774948	0.947839	6.16207	8.44337	0	0	4.2908	13.6704	5.81802	12.5249	3.32289	1.35529	5.7176	3.30373	3.26256	7.35044	22.4523	107.144
BnaA09g23940D	BnaMATE21	7.25686	2.40208	65.5533	46.4875	61.1421	13.9027	7.51491	15.0729	6.15574	15.3788	17.3707	0.603228	0	0.0581365	7.44055	43.9505	0.0448006	0	5.5807	54.1518	5.99208	26.8588	0	0.100469	1.9338	20.9477	17.897	15.6985	36.4834	40.5465
BnaC09g06920D	BnaMATE27e	19.556	25.8397	69.8742	27.5365	39.0837	25.9225	15.7892	33.2634	13.454	34.9037	25.231	1.94958	0.516733	0.410459	2.77469	7.25734	0.925277	0.079411	2.09348	11.0135	3.16231	13.9265	0.154427	2.53353	1.72268	37.6211	16.9944	42.8471	130.435	272.492
BnaA06g24280D	BnaMATE27c	0.301864	0.488151	2.37591	2.74523	4.0526	2.56595	0.285048	5.7364	24.2035	5.87272	0.588044	0	0.235831	1.07085	1.94075	2.97372	0.704534	2.35793	2.35591	3.79462	0.430081	0.462322	0.0301625	0.097173	0.846974	0.306871	0.776429	1.76364	6.8754	22.3356
BnaA01g24940D	BnaMATE40c	1.28239	25.0062	132.542	53.9245	242	9.45791	19.1073	41.9022	20.5451	34.1152	9.32804	4.37618	21.4981	34.477	42.3354	54.551	41.2823	53.7075	47.9149	63.6149	22.2507	34.4418	0.830394	1.88306	2.73584	27.429	35.4133	51.4756	182.287	249.544
BnaC01g31860D	BnaMATE40f	0.690947	4.45053	24.9934	17.5504	67.5879	5.17764	6.67821	17.8417	10.6902	17.4385	3.22793	0.395153	7.75912	12.3787	8.26787	20.906	14.6328	19.901	9.15923	18.2214	7.61365	9.52297	0.31221	0.467326	0.728086	9.38381	9.06259	9.64862	36.9186	48.0838
BnaA01g22920D	BnaMATE37a	19.1742	4.03439	58.6653	104.449	105.525	42.6069	19.4822	58.0288	21.9134	32.5181	48.7557	1.93923	12.9832	14.3031	8.12452	21.6107	17.6151	30.0944	10.8279	17.3099	17.6251	15.2	1.99479	1.95688	2.33067	37.5631	13.8018	21.9911	54.4131	38.0359
BnaC01g29980D	BnaMATE37b	30.9251	19.1745	130.117	173.929	242.414	230.886	41.2515	111.221	152.764	116.086	63.3261	14.8866	17.8356	11.5908	14.4248	32.0612	23.1411	21.8301	13.6189	30.7407	28.3059	24.3006	3.11916	1.84211	3.25377	53.7636	27.8486	44.0093	52.0043	19.2707
BnaC03g49010D	BnaMATE27d	4.20125	0.14313	0	0	0	0	0.281019	0	0	0	0.223783	0.064045	0.20642	0.181959	0	0	0.397302	0.406757	0	0.055829	0.508838	0	0.0540335	0	0	0.364299	0.707588	0.322794	0	0
BnaA03g44970D	BnaMATE39c	9.23873	0.622514	2.5458	0.698281	0.335037	40.7665	4.41334	8.3226	3.0389	14.8221	0.823731	0.145961	0.0751885	0	2.52411	1.64519	0.3269	0.236558	3.66857	1.12955	5.03049	0.902665	0.042293	0.0500705	0.267927	0.390885	0.287865	0.834431	2.24726	0.232937
BnaC07g36970D	BnaMATE39e	54.2273	9.14618	9.18831	16.6381	0.969176	17.6577	31.8033	7.17065	2.86284	8.76012	8.31793	0.837794	0	0.373947	2.84034	9.70377	0.140745	0.6244	3.07544	10.3225	11.118	9.62667	0	0.256212	0.607031	33.0919	11.202	12.4989	17.3835	0.357738
BnaCnng07000D	BnaMATE40b	36.4522	6.55073	19.0041	26.6836	14.077	3.33181	30.8432	6.40066	2.07453	7.94907	31.7037	2.72512	10.6114	8.11838	1.05902	2.489	20.8604	10.4635	1.69969	2.80572	1.4855	2.02705	2.43998	5.67574	0.429322	19.0743	13.0382	20.2924	45.125	9.92373
BnaA09g46750D	BnaMATE31a	0.160607	0	0	0	0	0	0	0	0	0	0	0	0	0	0.0442702	0.0676255	0	0	0	0.13598	0	0	0.0294379	0	0.0358891	0	0	0	0	0
BnaC09g46240D	BnaMATE28c	0.739222	0.687687	0.212342	1.51833	0	0	18.478	0	0	0.0826536	7.21828	0.271132	0.208109	0	0.0480245	0.0391902	0.139412	0.162167	0	0.0519835	0.0759639	0	0.0427214	0	0.0388911	17.7573	1.49088	5.75017	17.4035	0.145845
BnaC08g40820D	BnaMATE31b	0	0	0	0	0	0.044447	0	0	0	0	0	0	0.0356709	0	0.0477426	0	0.0424129	0.0753415	0	0.0428769	0.0700876	0	0	0	0	0	0	0	0	0
BnaA09g51730D	BnaMATE34a	0.208214	0	0.0606195	0	0.264167	1.13573	0.10318	11.6607	98.321	0.264139	0.0362153	0	0.188583	0.213605	0.139629	0.178269	0.522181	0.441287	0.102305	0.139043	0	0.380997	0.167974	0.11815	0.0349413	0	0.137814	0.0523445	0	0.0457426
BnaCnng02400D	BnaMATE34b	0.599541	0.163641	0.095283	0.0356475	0.268893	1.06492	0.212378	15.6391	102.284	0.388339	0.139735	0.0251201	0.552577	0.779923	0.0478374	0.35427	0.471695	1.10021	0.0486001	0.46237	0.213081	0.60765	0.405591	0.475235	0.069935	0.0350353	0.0885326	0.0270028	0.271558	0.0900685
BnaA06g32800D	BnaMATE29a	18.1553	0.431515	0.352455	0	0.231372	0.0415443	0.646529	2.15607	26.0707	0.191958	0.110591	0.0749075	0	0	0.0465687	0.0363012	0	0	0.20661	0	0.0756559	0	0	0	0	0.496729	0.0617736	0.0288726	0	0.225753
BnaA01g14870D	BnaMATE35a	0.218972	0.252929	1.18716	2.2896	4.259	22.5204	5.11869	18.1851	7.65646	21.4971	3.81598	0.788827	2.22627	5.5912	1.27381	1.10715	2.83933	4.75436	0.5755	0.415928	0.676345	1.13013	0.972399	4.55493	6.03174	4.52219	1.17478	1.66268	2.13188	0.704508
BnaC01g17520D	BnaMATE35c	0.453641	0.337748	2.45443	8.3723	20.2566	88.7339	27.0411	106.951	34.9629	94.8135	20.1242	5.54831	8.41141	7.57254	1.17352	1.70238	13.0108	14.4648	0.581675	1.9058	1.05406	2.10431	2.82758	3.97904	1.86831	10.5748	3.27545	1.0124	1.63057	2.65213
BnaA10g05100D	BnaMATE33a	2.45896	3.63662	18.9004	9.80997	25.2946	202.265	11.936	80.6929	65.8702	102.902	18.6314	9.4855	12.8071	21.7986	18.6894	11.977	23.4524	37.2578	17.1055	14.9099	18.4308	14.8428	1.76698	8.97172	19.3301	7.74642	9.91187	8.13449	21.9061	29.2371
BnaC06g00030D	BnaMATE33b	3.50858	3.99233	15.8892	13.5795	31.8087	162.733	18.2509	98.8154	78.5554	121.681	12.2872	2.14912	20.9869	28.0777	16.7401	11.1149	38.1315	40.8403	18.9887	14.0699	19.85	10.3993	6.78965	17.0451	22.3046	9.66021	6.7706	11.8796	35.307	45.6287
BnaA09g13580D	BnaMATE37c	43.8573	4.85747	2.0206	132.929	93.3355	101.628	22.8853	321.447	213.185	404.87	47.7571	64.3246	23.0005	41.4888	8.65619	10.2357	13.7584	44.178	10.2202	8.64183	13.8025	7.23946	29.283	20.3533	16.1336	13.1685	4.37164	4.78394	3.63542	9.05468
BnaC09g13960D	BnaMATE37d	36.6985	2.83397	9.23752	162.922	68.1187	23.5015	42.3905	228.932	121.18	163.244	118.06	46.4903	25.337	70.6145	33.352	32.4355	26.6284	110.552	36.4519	28.3476	52.679	34.6064	22.3579	21.8395	60.5797	62.5025	18.9248	16.7415	17.6138	38.1316
BnaC07g23670D	BnaMATE29b	10.7263	0	0.03267	0	0	0	1.58985	0.585998	3.83823	0	3.97526	0.326267	0	0	0.0500535	0	0	0	0.106659	0.0459165	0.0751474	0	0	0	0.037005	1.4953	0.364945	0.140998	0.464639	0.451431
BnaC09g40230D	BnaMATE25b	1.6482	0	0.289743	3.1891	0.889702	3.12197	1.24047	3.33905	1.3373	7.64888	1.11076	0	0.725858	2.73395	0.257439	2.63903	1.2816	3.35672	0.47084	2.08223	0.0666802	1.81117	0	0.133666	0.100545	1.85031	2.67521	1.97421	0.0954082	0.0383684
BnaA02g00490D	BnaMATE28a	5.29136	0.583129	0.228102	0.544427	1.00276	0	3.42123	0	0	0.0853555	0.581805	0.430337	41.377	29.4659	1.37462	0	61.9918	52.7606	2.15788	0.260671	0.593115	0.240032	12.8933	5.12749	0.0741665	1.19578	0.626907	0.244947	0.100549	0.0817655
BnaA10g17050D	BnaMATE25a	12.1504	0.0891411	1.49348	1.82815	83.7617	23.9042	2.26092	1.18304	0.197661	3.53126	5.36803	0.0299333	5.42364	5.90595	1.70904	0.375656	10.1756	11.8583	2.73983	0.790555	0.500795	0.18045	0.338193	0.0279758	0.16962	6.32661	9.48021	9.90754	0.345058	0.114017
BnaA06g24270D	BnaMATE27b	0.285894	0	0	0.150483	0	0	0.0926295	0	0	0	0.312117	0	3.50272	7.31546	0.451846	0	7.87828	10.6915	1.46208	0	0.12766	0	0.115317	0.255686	0.0317031	1.08757	0	0	0	0
BnaA03g36380D	BnaMATE40e	2.7801	0	3.86955	0.309225	1.06977	0	0.0577276	0.705779	0	0.478692	0.528262	0.204486	3.21923	1.15213	0.544344	1.9268	5.36157	2.32226	0.488868	2.72546	1.23388	2.0095	1.36691	0.235292	0.191736	0.657173	1.1716	0.322534	0.598422	0.316408
BnaA03g47580D	BnaMATE35b	4.88422	8.02408	78.6757	31.4469	35.6783	3.22511	33.3351	23.3422	4.54789	19.7461	20.769	10.8065	22.2416	18.0557	10.2622	1.57525	5.5388	4.85529	1.27932	1.17303	2.0591	1.10508	45.3987	65.7532	64.3307	40.9436	59.3514	115.184	143.453	90.4366
BnaC07g39840D	BnaMATE35d	3.14915	1.43414	29.4248	16.3487	12.3971	0.385967	10.1676	11.8434	1.55744	6.54765	9.98723	17.528	43.665	62.4705	32.0199	0.824858	21.9054	20.5611	1.10141	0.910593	0.87836	0.879313	78.6803	97.21	132.287	6.66939	7.78451	21.7529	34.043	19.4899
BnaA01g11760D	BnaMATE39a	0.123745	3.691	48.9803	1.94198	131.91	4.78378	0.965786	117.246	21.9802	73.2211	3.36513	0	1.68314	10.3502	29.3033	0.0358805	0.0894825	0	0.266327	0.0818105	0.225652	0	3.61406	15.832	129.274	0.0340365	0.279212	1.91247	17.6794	513.332
BnaCnng45550D	BnaMATE36b	21.4219	2.11611	0.140204	0.415915	0	0	0.138041	0	0	0	0.804782	0	6.29279	6.45876	0.35096	0	0.0482111	0.0772635	0.106823	0.296696	0.0765	0.165209	13.8516	18.0741	2.77972	2.18641	0.086239	0.202652	4.28808	0.894915
BnaA07g18120D	BnaMATE41a	0.999217	6.5782	0	0.258219	0	0.0456119	0.271346	0	0	0	0.689648	58.1061	14.5926	19.1496	0.23277	0.0348616	0.228455	0.324157	0	0.095387	0	0.077932	33.9693	38.1998	1.93541	0.0334153	0.521967	1.28158	0.0962485	0
BnaC06g17050D	BnaMATE41b	0.277882	1.62535	0.320386	0.073273	0	0	0.105337	0	0.677246	0	0.238659	32.8855	45.444	66.7613	5.77873	0	0.225348	0.390463	0	0.235856	0.501238	0.231317	109.883	110.002	30.2095	0.199357	0.192796	0.860457	0.283557	0.0471353
BnaA06g24250D	BnaMATE27a	4.5218	0.316244	0.13569	3.48283	0	3.04866	0.526968	0	0	0.149171	1.58798	0	0	0.210034	0	0	0	0	0.208001	0	0	0.307178	0	0	0.147792	0.143582	0	0	0	0
BnaA03g44960D	BnaMATE39b	1.42978	0	0.366053	0	0.721395	8.359	0.0270851	0.799387	0.333827	1.29611	0	0	0	0.051501	0.0467922	0	0	0.077434	0	0.0332343	0	0	0	0	0	0.0346704	0	0	0.094603	0
BnaA09g47590D	BnaMATE36a	0.0821365	0	0	0.570721	0.0488685	14.7562	2.16555	0.42493	0.090118	0.275626	0	0	0	0	0.050967	0	0	0	0	0	0	0	0	0	0	0	0	0	0	0
BnaC03g68880D	BnaMATE42b	0.274728	4.50861	14.2071	14.3897	24.2868	9.5819	6.89017	17.8213	7.28508	16.7006	5.46847	6.05833	20.3185	11.7811	8.58944	5.00985	34.3396	15.8854	10.2684	11.5617	7.53338	3.26875	7.94634	5.01049	4.07864	3.48498	3.18174	11.2908	7.16704	0.62283
BnaA03g17740D	BnaMATE44a	1.60333	9.2274	20.5025	14.191	21.0159	14.1555	8.60956	5.11585	2.60515	5.48794	11.6693	1.57534	4.77185	3.18891	1.46166	0.420639	7.04763	4.19198	1.44621	0.570214	2.62625	1.36629	2.97967	2.87223	2.11727	12.7208	10.9246	19.4719	23.2963	8.82357
BnaCnng41510D	BnaMATE44b	1.33195	4.4521	19.4204	10.2691	16.0341	12.3131	6.85749	4.59827	2.69952	5.6207	8.62426	1.78535	4.12416	3.53351	2.43168	2.17009	5.25038	4.54377	2.41967	2.64724	2.63554	3.25689	2.60566	1.7224	1.6419	9.455	10.5729	14.7059	16.2803	6.22529
BnaC08g35810D	BnaMATE46b	4.62629	6.46009	28.7277	25.5236	19.8432	8.84877	10.6706	7.83437	2.93891	7.47342	10.2056	8.32676	8.90986	25.0305	29.9669	31.5749	12.4101	37.1302	44.0772	33.3299	22.9185	43.0838	8.22841	8.68759	14.3521	19.4277	25.9369	27.7014	40.8262	10.8696
BnaA05g15420D	BnaMATE42a	1.05026	1.90885	8.13381	7.16197	6.89866	2.51006	2.77194	6.89175	4.61944	4.90915	1.70206	1.30962	0.671134	0.999853	0.345917	0	0	0.192473	0.181755	0.0814617	0.541064	0	1.66167	2.05527	1.70535	1.60556	1.53371	9.65887	13.971	6.93145
BnaA05g29700D	BnaMATE43a	19.0453	14.8105	0.0835907	0.741715	0.039621	0.113408	0.846823	0.0796889	0	0.072782	0.268998	0.0824178	0.234494	0.167174	0.0397707	0	0.0383595	0.061292	0	0	0	0.0682566	0.629046	0.294878	0.127474	0.176645	0.203842	1.19602	0.16794	0.0343566
BnaA03g30320D	BnaMATE43b	0.259771	0	0	0	0	0	0	0	0	0	0	0	0	0	0	0	0.0410565	0	0	0.0294725	0	0	0	0	0	0	0.0255318	0	0	0
BnaC05g43790D	BnaMATE43d	0	0	0	0	0	0	0	0	0	0	0	0	0	0	0	0	0	0	0	0	0	0	0	0	0	0	0	0	0	0
BnaC02g20590D	BnaMATE47c	1.63595	0.911103	0.669018	0.927432	0.232924	0	0.057103	0.300911	0	0.318991	0.359433	0	0	0	0.368375	1.17415	0.095562	0	1.01733	0.509961	1.26478	1.01578	0	0	0.442754	0	0	0	0.879244	1.14942
BnaA03g30330D	BnaMATE43c	12.127	5.17532	1.68624	0.59392	6.62268	0.4219	0.232739	13.1812	3.28078	6.65697	1.10537	0.525949	1.31041	3.30052	1.40563	0	1.4118	5.52807	2.21518	0.0854965	0.0648713	0.0697472	1.54242	1.45554	2.06474	0.26582	0.45274	1.03533	6.176	8.23455
BnaA01g05280D	BnaMATE47a	2.26144	1.08408	2.46777	3.3203	0.602953	0.622562	8.65338	2.00375	1.10529	2.72404	2.51589	4.13702	0.0359179	0.336682	1.31309	0.479479	0	0.13484	1.23298	0.669052	1.16054	0.345993	0.0904582	0.06462	0.878934	2.09303	0.324947	3.55442	30.3709	22.2244
BnaC01g00120D	BnaMATE47b	1.71354	1.28706	2.90019	4.87157	0.27595	0.791585	9.89222	0.662221	1.32873	0.804712	4.70592	2.91127	0.0356704	0.711406	0.508964	0.154956	0	0	0.0443129	0.260217	0.256068	0	0.125685	0.516269	0.971538	2.63609	1.14437	5.07472	33.5536	22.5196
BnaC03g35640D	BnaMATE43f	0.0415375	0	0	0	0	0	0	0	0	0	0	0	0.102829	0.0472011	0.0406153	0	0.149846	0.062929	0	0.0568395	0.258935	0	0	0	0	0	0	0	0	0.0339227
BnaA03g23140D	BnaMATE46a	0.140727	0.614018	3.00551	7.28691	0.372451	0.36743	5.82169	0.237798	0.144636	0.601389	9.52702	0.730805	0.8031	0.314686	0	0	0.953729	0.561185	0	0	0.0625786	0	0.278768	0.397668	0.0625789	13.0556	10.1941	2.02764	1.41401	0.088059
BnaC01g39510D	BnaMATE43e	4.74754	1.72904	0.391233	1.21711	0.991508	0	0.0241173	14.9105	1.0238	6.27635	4.75153	0.0232446	34.0427	27.1894	8.88019	0	21.9857	18.7339	9.61389	0.12885	0.58841	0	65.5858	79.0152	31.1139	0.121411	0.0494244	0.0452194	0	1.63046
BnaA01g12840D	BnaMATE49a	0.0814742	0.194511	1.94147	0.121752	0	1.038	0.0609601	0.319584	0.0888745	0.983171	0	0.185277	0	0	0	0.0398053	0	0	0	0	0.166335	0.178801	0	0	0	0.074438	0	0.225387	0	0
BnaA03g45690D	BnaMATE49b	0.0281801	0	0.18753	0.260124	0.329542	0.365828	0.325068	2.05633	0.68158	1.73958	0.115992	0.276371	0	0	0.175773	0	0	0	0	0	0	0	0	0.235631	1.32367	1.52967	0.033689	0.0337877	0.119929	0.158877
BnaA03g49360D	BnaMATE51a	0.23505	0.308926	0	0.0444811	0.17351	0.108738	1.16603	4.14967	1.33621	2.98183	1.51031	0.333726	2.09109	1.06082	1.43539	11.5433	0.839557	0.913383	0.982951	8.26441	1.62488	22.5754	3.60194	1.83818	2.33078	0.0425954	0.110202	0.134943	0	0.9294
BnaC07g41750D	BnaMATE51d	1.19706	0.501697	0.043082	0	0.441715	0.102697	1.87612	1.09837	0.246462	1.10989	0.659436	0.388433	3.10442	1.9073	2.03185	17.352	0.830097	1.25781	1.14304	17.0465	4.15593	31.7712	3.42205	1.70043	1.18004	0	0.0977507	0	0.0888732	1.46613
BnaC02g20800D	BnaMATE54d	1.15976	0.610308	0.398241	0.140918	0.0449087	0.0380169	0.0255784	0.36833	0.517345	0.1199	0	0.0248095	0.252804	0.317197	6.63253	4.95701	0.0430938	0.227277	6.81641	4.94308	9.95973	9.66892	0.417261	0.279153	1.01529	0.065319	0	0.025112	0	0.0334646
BnaC01g09320D	BnaMATE51c	0.96565	0.618428	0.261562	0.0860595	0.0604835	0.21522	0.380696	0.111785	0	0.319068	0.597121	0.17	1.44757	2.1034	0.858416	1.74401	0.52304	1.42193	0.059319	1.31272	0.405857	1.55326	2.51346	3.06312	3.52448	0.526957	0.32281	0.132478	0	0.133966
BnaA08g13490D	BnaMATE51b	0.2469	0	0.0803495	0	0	0	0.0340917	0.110222	0	0	0	0	0.955204	0.115143	0.155969	10.4108	0.263699	0.365135	0	6.66777	0.161802	8.9071	0.620977	0.395329	0.0406012	0	0.031238	0.0322354	0	0.0470137
BnaC04g06770D	BnaMATE53c	0.0554785	0	0	0.0415867	0	0.052388	0.029444	0	0	0	0	0	0	0	0	0	0	0	0	0	0	0	0	0	0	0	0	0	0	0
BnaC07g37810D	BnaMATE49c	0.290268	0.206404	0.544692	0	0	0	0.066599	0.232735	0	0.051827	0	0.217491	0.0450972	0.121086	0	0	0.0558545	0	0	0	0	0	0.0498429	0.20958	0	0.646717	0.112234	0.137262	0.952969	0.177764
BnaA07g29670D	BnaMATE54a	5.34401	6.28764	1.02458	0	0	0	0.320354	0	0	0.101446	0.129196	6.11008	0.504603	0.605796	1.33453	2.18181	0.75732	0.649598	0.692443	2.29512	1.4903	2.37252	0.0517795	0.0647555	0.194188	0.45713	0.0350692	0.220396	0.105929	0
BnaC06g32870D	BnaMATE54c	10.4274	8.09334	0.395552	0	0	0.0424777	0.311874	0	0	0.0450132	0	0.981147	0.0366432	0	0.0480368	0.843836	0.230091	0.080339	0.334879	0.488941	0.673764	0.954351	0.031071	0	0	0.301329	0.269844	0.0804153	0	0.087052
BnaA04g22060D	BnaMATE53a	0	0	0	0	0	0	0	0	0	0	0	0	0	0	0	0	0	0.086339	0	0	0.079412	0	0	0	0	0	0	0	0	0
BnaC04g45780D	BnaMATE53d	0.0815453	0	0	0	0	0.0529625	0	0	0	0.0476955	0	0	0	0	0	0	0	0.262234	0.111047	0	0.0803046	0	0	0	0	0	0	0	0	0
BnaA05g34750D	BnaMATE53b	0	0	0	0	0	0	0	0	0	0	0	0	0	0	0	0	0	0	0	0.0355391	0	0	0	0	0	0	0	0	0	0
BnaA02g15610D	BnaMATE54b	0.623135	0.304491	0.153702	0	0	0	0.130583	0	0	0	0	0	2.21717	0.72938	0	0.0331709	0.0431428	0	0.0486412	0.0299656	0	0	4.21113	2.84588	0.0684855	0.0676228	0	0	0	0
BnaA03g45540D	BnaMATE56a	2.71715	3.04823	1.70341	0.591546	0.780984	0.292017	0.467502	0.362578	0.652752	0.567743	1.22727	0.698983	7.63929	9.28923	8.62996	0	0.086531	0.074699	0.0996762	0.0309739	0.140081	0.151308	21.0042	27.9544	35.1677	0.761095	0.497465	0.435627	0.870997	2.52001
BnaC01g14250D	BnaMATE56c	1.1299	0.519398	1.48361	0.972376	2.95672	2.06643	0.509296	6.4503	1.25292	3.63684	0.863913	5.83702	24.1414	16.4973	4.89398	0	0.189143	0.0762535	0.0537375	0.0343644	0.155385	0.336968	53.7097	24.2076	24.2963	0.848885	1.18808	1.2954	1.88978	6.88269
BnaC07g37580D	BnaMATE56e	1.943	0.79512	1.53702	1.51299	2.02635	1.42064	0.446304	1.54906	0.564857	2.23382	0.784145	0.826476	9.04139	10.1369	5.87852	0.21416	0.1326	0.223342	0.146468	0.128919	0.212222	0	19.6465	26.9429	28.0191	0.786505	1.45223	1.994	1.8573	2.33662
BnaC07g37600D	BnaMATE56b	0.173755	0.841126	0.522379	0.370285	0.2332	0.275702	0.028498	1.4685	0.425432	1.64817	0.308854	0.127843	4.88257	4.72415	4.99366	0	0.13889	0.15964	0.1074	0.0333258	0.0749903	0.0812653	13.6013	13.2014	22.1036	0.18729	0.127738	0.61519	0.709421	1.27719
BnaC01g14260D	BnaMATE56d	0	0	0	0	0	0	0	0	0	0	0	0.988922	4.75172	2.91557	0.606445	0	0	0	0	0	0	0	5.63631	4.05884	1.36204	0	0.195899	0	0	0
BnaA06g29700D	BnaMATE55a	0	0.379841	0.0356655	6.31584	2.11296	6.56255	0.31541	4.69552	1.26412	8.08845	0.404886	0	0	0	0.31286	0.367529	0	0	0.113672	0.523004	0.239458	0.679329	0.0337742	0.105913	0	0.0383662	0	0.0307276	0	0
BnaC07g27050D	BnaMATE55b	0	0.190598	0.03577	13.8741	13.5335	43.0281	0.986218	21.8642	15.137	49.6975	1.26503	0	0.0450196	0	0.104741	0.316334	0.051886	0	0	0.208874	0.160192	0.510021	0	0	0	0.19822	0.862938	0	0	0
BnaC09g02620D	BnaMATE55c	0.0252523	0.0932183	0.0351703	3.33948	54.584	19.24	0.736243	43.1499	11.1818	64.3269	1.0746	0	0	0	0.258723	0.479947	0	0.083506	0.172319	0.250696	0.236406	0.336343	0	0	0.078486	0	0	0	0	0.045085
BnaC02g15390D	BnaMATE50c	0.472927	0	0.0386297	0.540205	0	0	0.027983	0	0	0	0.59133	0	0.08679	0	0.405429	0.239571	0.194978	0.165903	0.22268	0.463399	0.543067	0.665172	0.0326861	0.157801	0.234749	0.03629	0	0	0	0
BnaA03g12860D	BnaMATE50a	3.97246	4.77578	2.3697	6.43323	1.40424	0	1.00133	11.7365	18.0586	8.00616	4.37279	0	0	0.056692	0	0.0398148	0	0	0	0.0708785	0	0	0	0.111867	0	0.391288	8.27181	3.81293	1.57936	1.71381
BnaCnng47370D	BnaMATE50b	9.94839	6.14591	2.17109	8.06977	0.730796	0	0.271895	7.09484	6.08925	5.17233	4.32306	0.0703287	0	0	0.212649	0.0413845	0.0516	0.087531	0.055325	0.187246	0	0	0.0335756	0.0811576	0.200309	0.560737	3.79352	2.8039	2.62379	2.28532
BnaC09g15370D	BnaMATE48b	1.15958	0.548781	1.07773	5.41934	7.23933	0.929099	1.65673	1.4043	0.611626	1.50864	3.36973	0.320457	0.0385223	0.120192	0.051643	0.270836	0	0	0.111004	0.169476	0.231386	0.248783	0.116899	0.177322	0.191624	1.50466	0.286375	0.388155	1.06747	5.27836
BnaA02g04410D	BnaMATE52c	0	0	0	0	0	0	0	0	0	0	0	0	0	0.121811	0.10047	0	0	0	0	0	0	0	0	0.34583	0	0	0	0	0	0
BnaC02g08930D	BnaMATE52d	0	0	0	0	0	0	0	0	0	0	0	0	0	0	0.0486835	0	0	0	0	0.0697165	0	0	0	0.0259544	0	0	0	0	0	0
BnaA09g14730D	BnaMATE48a	0.14979	0.18256	0.232511	3.16846	5.57767	0.0438794	0.846699	0.0999356	0.326742	0.192153	3.51539	2.47063	0.0806373	0.104198	0.142858	0.0792795	0	0	0	0	0	0	0	0	0	1.53492	0.159691	0.0901735	0	1.5098
BnaA10g15470D	BnaMATE52a	0	0	0	0	0	0	0	0	0.0813845	0	0	0.821101	0	0	0	0.0383676	0	0	0	0	0	0	0	0	0	0	0	0	0	0
BnaC09g54330D	BnaMATE52b	0	0	0	0	0	0	0	0	0	0	0	0.180656	0	0	0	0.0381111	0	0	0	0	0	0	0	0	0	0	0	0.0307742	0	0
