# Supplementary material for: A Genome-Wide Survey of MATE Transporters in Brassicaceae and Unveiling Their Expression Profiles under Abiotic Stress in Rapeseed
Source: Plants (Basel). 2020 Aug 20;9(9):1072. doi: 10.3390/plants9091072 (PMC7569899; doi:10.3390/plants9091072)
Supplement: Supplementary file 1 [file plants-09-01072-s001.zip › plants-885058-supplementary-new/Table S7.xls]

## Sheet: Sheet1
Table S7 Comparison expression analysis of BnaMATE family genes in rapeseed between the CK and As3+, Cd2+ treatments
B. napus gene ID	Gene name	CK_P070_FPKM	As_P070_FPKM	CK_P085_FPKM	As_P085_FPKM	CK_P087_FPKM	As_P087_FPKM	CK_P085_FPKM	Cd_P085_FPKM	CK_P155_FPKM	Cd_P155_FPKM	CK_P163_FPKM	Cd_P163_FPKM
BnaC08g37580D	BnaMATE1	0.7597	2.9601	1.7803	2.3325	1.7732	11.9281	1.7803	9.5562	2.9366	77.028	0.4212	38.9695
BnaA07g04760D	BnaMATE6a	2.8588	3.0254	1.5098	4.1378	3.3859	4.4948	1.5098	10.02	0	0.0852	2.6182	13.4168
BnaC07g47890D	BnaMATE6b	4.1861	3.9978	4.2845	7.745	2.949	5.6185	4.2845	9.332	2.46	9.154	3.6719	11.8617
BnaC06g23470D	BnaMATE17d	2.1048	3.7769	3.4013	2.1872	2.3495	4.9971	3.4013	3.469	3.891	1.8317	2.4898	0.4862
BnaA06g09840D	BnaMATE12a	1.6781	1.5221	0.9854	1.2811	1.6852	3.7835	0.9854	1.5578	1.2013	5.5266	1.1245	2.802
BnaC05g11460D	BnaMATE12b	13.3559	11.4883	9.6899	8.078	9.7814	11.307	9.6899	3.5916	10.5204	17.2654	8.257	15.3199
BnaAnng25760D	BnaMATE14d	6.3172	6.5774	5.9044	9.5643	3.1972	8.0222	5.9044	6.2228	4.9099	7.0531	7.4561	11.0072
BnaA09g21910D	BnaMATE8a	0.0328	0.0694	0	0.1023	0.1404	0	0	0.0829	0.0698	0.1231	0.0924	0
BnaA07g22550D	BnaMATE17a	0	0	0	0	0	0	0	0.06	0	0	0	0
BnaC09g24150D	BnaMATE8b	0.0977	0	0.039	0.1015	0.1741	0.2067	0.039	0.1234	0	0.3258	0.0611	0.4843
BnaC06g27740D	BnaMATE7	0.2454	0.0974	0.1839	0	0	0	0.1839	0	0.0326	0	0.1151	0.2282
BnaA07g23640D	BnaMATE14b	0.1688	0	0.3238	0.1052	0.1444	0	0.3238	0	0.4306	0.2534	0.2533	0.2152
BnaA05g09500D	BnaMATE15a	2.0994	2.3242	3.6401	8.8941	1.1056	4.3477	3.6401	6.1626	5.4246	4.9295	0.5151	0.9953
BnaC04g10860D	BnaMATE15b	4.619	6.0382	2.4432	4.6939	5.2318	15.613	2.4432	1.7166	2.13	6.7132	2.4854	1.624
BnaA02g10860D	BnaMATE16c	0.9451	0.1072	2.064	1.4732	2.311	2.1004	2.064	3.0283	4.7004	7.4743	2.9134	6.3844
BnaC02g15080D	BnaMATE16d	3.078	0.7875	4.0148	2.5658	3.763	2.1476	4.0148	2.0942	5.3572	5.247	1.6184	4.1692
BnaC03g54220D	BnaMATE9b	0.0348	0.1839	0.125	0.2167	0.2602	0	0.125	0.5709	0.1847	0.2608	0.4238	0.997
BnaA03g15810D	BnaMATE15c	0.2375	0.4847	2.1763	3.4551	0.3267	0.0862	2.1763	2.4651	3.2459	4.9024	3.8038	1.3339
BnaA07g29150D	BnaMATE14a	0.9413	3.2018	0.3224	1.4672	0.7912	2.0064	0.3224	2.7186	0.2144	9.6306	0.2208	2.7505
BnaC06g32260D	BnaMATE14c	1.7075	3.1179	2.007	2.818	1.0745	3.8265	2.007	5.6689	1.1744	8.67	1.9788	6.9017
BnaC03g18950D	BnaMATE15d	3.4767	1.1788	4.2089	4.3845	3.5026	2.3147	4.2089	4.1799	4.0545	2.9137	4.7185	1.9368
BnaA06g19930D	BnaMATE9a	0.1364	0.4331	0.2862	0.1418	0.3648	0.3465	0.2862	0.3017	0.3625	0.3413	0.3839	0.7973
BnaA10g07430D	BnaMATE16a	8.5588	9.5965	7.3297	12.7406	9.0467	7.7202	7.3297	15.8359	7.04	7.733	8.6987	6.6404
BnaC06g34500D	BnaMATE17c	5.1758	6.0859	3.546	3.7136	2.4608	3.2342	3.546	1.7129	2.8382	1.6958	2.8904	2.4443
BnaAnng13490D	BnaMATE16b	12.64	19.6019	12.8975	31.544	15.5354	13.3619	12.8975	33.1752	10.3629	11.8175	10.1869	12.2523
BnaA07g39000D	BnaMATE17b	0.2085	0.1103	0.375	0.1444	0	0.0883	0.375	0.2635	0.1847	0.0435	0.163	0.0369
BnaA01g34080D	BnaMATE24a	0	0	0	0.5831	0	0	0	0	0	0	0	0
BnaA05g32820D	BnaMATE24b	0.6918	0.6973	2.3699	3.0126	1.1278	0.9622	2.3699	3.4968	0.2802	0.0824	0	0
BnaC05g48120D	BnaMATE24d	1.4825	1.4991	0	0	0.4229	1.0877	0	0.1665	0.6304	0.9479	0.7109	2.4505
BnaA05g19560D	BnaMATE40a	0.8991	2.2427	1.3859	0.9343	5.1524	5.0562	1.3859	1.0955	0.1365	1.6871	0.6627	1.6036
BnaC01g40630D	BnaMATE24c	0	0	0	0.5488	0	0	0	0.0834	0	0	0	0
BnaC01g30620D	BnaMATE19b	0.906	0.4358	0	0.4279	0.4405	0.3138	0	0.7285	0	0.2061	0	0
BnaC07g23680D	BnaMATE29c	0.1254	0.0885	0.401	0	0.6709	0.1062	0.401	0	0.0444	0.6276	0	0
BnaC07g36950D	BnaMATE39d	2.2374	0.7892	1.7106	0.7076	2.22	0.7824	1.7106	1.3521	0.4481	0.933	1.0343	0.758
BnaC03g04300D	BnaMATE28b	0	0	0.1615	0	0	0	0.1615	0	4.5117	2.6549	4.7088	1.2528
BnaC08g41960D	BnaMATE36c	0.7878	0	0.2147	0	0.1915	0.1819	0.2147	0	0.1142	0	0.2352	0.2283
BnaA01g24950D	BnaMATE40d	5.2293	3.5625	3.3699	3.6679	0.5944	0.7886	3.3699	2.5192	0.8685	0.9813	0.4906	0.3126
BnaA01g23770D	BnaMATE19a	2.7965	5.0527	2.4533	7.2295	2.1525	6.7128	2.4533	8.1878	1.9939	4.3091	2.8156	4.3486
BnaC01g30600D	BnaMATE19c	5.5369	10.6935	6.5969	10.4643	5.3308	11.9971	6.5969	14.0364	6.2903	7.0999	6.3309	7.3911
BnaA09g23940D	BnaMATE21	20.607	24.8774	12.3134	25.9872	12.0922	12.1528	12.3134	20.8563	14.3197	19.5225	26.5279	18.5308
BnaC09g06920D	BnaMATE27e	14.5364	19.804	15.9216	28.2341	12.898	13.8878	15.9216	25.4062	14.3688	12.8316	12.2037	10.935
BnaA06g24280D	BnaMATE27c	3.2763	5.5217	1.2002	0.5674	0	0.4623	1.2002	1.3799	0.7417	1.6698	0.6261	1.2571
BnaA01g24940D	BnaMATE40c	32.3689	41.5318	13.3835	38.754	37.7743	32.0878	13.3835	36.5359	17.1697	19.7668	22.2654	19.1007
BnaC01g31860D	BnaMATE40f	10.8109	11.2038	3.6047	11.1343	9.2041	7.433	3.6047	9.6594	4.4199	5.5219	11.7629	10.298
BnaA01g22920D	BnaMATE37a	14.0769	28.3007	10.6222	47.6682	11.7942	7.5838	10.6222	14.3046	10.8825	36.7807	18.2244	13.3541
BnaC01g29980D	BnaMATE37b	9.5815	15.0705	15.3431	70.5134	32.4341	16.251	15.3431	21.1873	19.1491	56.4436	23.3038	19.9788
BnaC03g49010D	BnaMATE27d	10.1996	1.6191	8.0709	2.5967	4.2007	2.72	8.0709	1.611	6.722	3.9555	1.9138	1.6799
BnaA03g44970D	BnaMATE39c	10.7654	8.1326	11.8963	7.2444	6.4518	8.8119	11.8963	3.1139	6.2732	4.5027	2.7075	1.4127
BnaC07g36970D	BnaMATE39e	17.899	16.8828	22.1986	9.3334	9.539	11.4884	22.1986	9.3418	33.9854	19.2278	18.6784	18.9504
BnaCnng07000D	BnaMATE40b	12.1426	14.917	14.4412	13.2943	18.2132	15.3371	14.4412	11.6823	10.9695	17.3897	10.6588	16.3272
BnaA09g46750D	BnaMATE31a	0.0634	0	0.038	0	0.0339	0.0402	0.038	0	0.3367	0.0396	0	0
BnaC09g46240D	BnaMATE28c	0.5357	3.8619	2.6493	5.2534	1.934	1.0629	2.6493	8.7149	0.9609	4.7748	2.0417	4.7672
BnaC08g40820D	BnaMATE31b	0.2217	0.1006	0.1899	0	0	0	0.1899	0	0.1347	0.1585	0.1486	0.1683
BnaA09g51730D	BnaMATE34a	0	0	0	0	0	0	0	0.0383	0	0.0379	0	0
BnaCnng02400D	BnaMATE34b	0	0	0	0.0315	0.0972	0	0	0	0.0322	0.0379	0	0
BnaA06g32800D	BnaMATE29a	4.5756	1.9715	5.29	4.9585	6.6429	5.6445	5.29	2.2301	3.5436	10.14	3.3728	6.9805
BnaA01g14870D	BnaMATE35a	2.6972	1.9029	2.5409	2.4691	14.7358	18.7976	2.5409	2.2721	18.363	16.7909	11.8991	10.4747
BnaC01g17520D	BnaMATE35c	11.196	4.8346	9.0646	6.5526	5.954	9.7236	9.0646	4.1466	7.3527	10.384	6.3686	5.7091
BnaA10g05100D	BnaMATE33a	10.1211	12.1484	5.09	5.7174	10.718	13.3703	5.09	5.3216	10.7224	14.7011	15.8043	13.75
BnaC06g00030D	BnaMATE33b	12.5325	13.3345	8.7141	8.2232	9.9187	14.0172	8.7141	6.5232	13.719	16.4856	15.6131	7.5426
BnaA09g13580D	BnaMATE37c	17.7848	13.751	26.162	33.3132	23.6938	14.1676	26.162	14.885	13.952	19.4166	16.1618	9.9022
BnaC09g13960D	BnaMATE37d	22.0506	21.2168	30.9616	69.4223	34.2594	22.6681	30.9616	27.4482	25.6716	45.6885	18.6246	15.4112
BnaC07g23670D	BnaMATE29b	3.9873	0.4842	6.348	1.4943	3.8459	2.6147	6.348	0.5369	1.4939	8.4636	1.5638	6.147
BnaC09g40230D	BnaMATE25b	2.2869	1.8239	1.3908	1.722	1.5246	2.1886	1.3908	1.9683	2.3252	1.4512	1.9278	1.7609
BnaA02g00490D	BnaMATE28a	16.4394	7.2372	9.2242	4.5782	10.7626	8.5175	9.2242	3.3652	11.5683	8.3909	16.7185	6.3235
BnaA10g17050D	BnaMATE25a	26.174	9.0436	10.8894	7.3787	18.9902	13.9453	10.8894	5.7904	14.2184	17.25	12.7813	10.6599
BnaA06g24270D	BnaMATE27b	0.5821	0.0924	1.1864	0.0302	0.6538	0.1109	1.1864	0.1103	1.8871	0.5461	1.4471	0.2474
BnaA03g36380D	BnaMATE40e	5.5016	3.6173	5.8545	6.4273	4.8406	5.5395	5.8545	3.1674	5.2598	6.231	2.4127	2.6981
BnaA03g47580D	BnaMATE35b	32.781	55.5568	18.1145	40.4968	35.1548	36.7104	18.1145	28.4644	33.6569	26.1	41.2442	25.2986
BnaC07g39840D	BnaMATE35d	10.2024	21.0695	7.4843	32.805	14.1499	11.3495	7.4843	27.0688	5.0278	5.0572	17.4403	9.7013
BnaA01g11760D	BnaMATE39a	1.3562	2.9753	0.2776	2.8872	1.2384	0.8821	0.2776	7.356	0.3868	1.2	0.4965	1.6871
BnaCnng45550D	BnaMATE36b	13.3797	9.5772	10.2259	11.7721	28.0336	10.1283	10.2259	11.0241	7.8205	30.9106	4.7949	20.0284
BnaA07g18120D	BnaMATE41a	0.0649	0	0.2721	0.0674	0	0.0824	0.2721	0.2458	0.1034	0.0811	0	0.0689
BnaC06g17050D	BnaMATE41b	0	0	0	0	0.1041	0	0	0	0.1034	0	0	0
BnaA06g24250D	BnaMATE27a	10.4135	1.0018	9.7612	0.8854	9.9246	1.9235	9.7612	1.5551	9.6605	3.4345	5.5065	1.4083
BnaA03g44960D	BnaMATE39b	2.4319	1.0638	2.527	1.1119	2.7403	1.9353	2.527	2.0896	4.1362	4.2999	2.1295	3.1699
BnaA09g47590D	BnaMATE36a	0.8952	0	0.3435	0.0744	0.0766	0	0.3435	0	0.2284	0.4032	0.8399	0.2664
BnaC03g68880D	BnaMATE42b	2.9404	5.7214	3.8286	4.6324	3.1116	4.1756	3.8286	5.3134	2.6886	2.1754	5.3095	2.8892
BnaA03g17740D	BnaMATE44a	1.2647	1.1099	1.4424	1.6668	1.5839	0.901	1.4424	1.0914	0.7214	0.8104	3.1255	1.475
BnaCnng41510D	BnaMATE44b	2.4129	3.0301	2.5072	3.2094	1.9617	1.5525	2.5072	2.5205	2.4623	1.7709	3.1692	2.0512
BnaC08g35810D	BnaMATE46b	35.2554	21.2255	13.9595	16.4088	21.5827	27.6524	13.9595	20.0655	11.3057	13.7874	20.6514	24.5864
BnaA05g15420D	BnaMATE42a	2.3259	2.1579	1.91	1.4568	2.863	2.0635	1.91	2.4961	3.2852	1.0363	3.8261	1.5235
BnaA05g29700D	BnaMATE43a	1.2883	1.3634	2.4641	1.4025	0.6235	2.5709	2.4641	1.6279	0.2282	0.4989	0.5756	0
BnaA03g30320D	BnaMATE43b	0.2248	0	18.4404	5.5054	1.1679	6.2795	18.4404	0.9332	17.5439	5.9049	39.0713	3.8214
BnaC02g20590D	BnaMATE47c	0.5722	1.4274	0.196	0.5946	0.3498	0.7786	0.196	1.6527	0.9124	1.8408	0.7669	1.6504
BnaA03g30330D	BnaMATE43c	1.181	0.5591	2.273	0.6459	1.0307	3.9468	2.273	0.7462	3.3037	2.605	2.4784	2.7411
BnaA01g05280D	BnaMATE47a	4.4478	5.3237	1.5814	2.4225	18.9009	4.168	1.5814	1.7054	0	0	2.59	2.9009
BnaC01g00120D	BnaMATE47b	2.8834	5.9405	3.5306	2.9963	14.4382	3.5837	3.5306	3.4884	5.5757	3.6456	4.2304	4.824
BnaC03g35640D	BnaMATE43f	2.3841	1.2124	7.3503	2.2522	0.5631	4.0892	7.3503	0.3912	11.2233	3.9897	11.997	0.8883
BnaA03g23140D	BnaMATE46a	8.3128	4.7394	7.6497	3.8569	4.594	3.5448	7.6497	3.876	4.6953	3.7607	6.1009	2.8683
BnaC01g39510D	BnaMATE43e	0.8407	1.417	1.568	4.8536	0.8994	3.282	1.568	1.8099	2.648	0.9349	0.8764	3.2095
BnaA01g12840D	BnaMATE49a	0.3211	0.3398	0.231	0.4338	1.2366	0.4485	0.231	0	0.5461	0.7632	0.3916	0.8189
BnaA03g45690D	BnaMATE49b	0.1826	0.0773	0	0.4934	0	0	0	0.2308	0.2718	0.2285	0	0.1164
BnaA03g49360D	BnaMATE51a	1.7992	2.5934	2.4175	1.9019	2.1238	1.1818	2.4175	0.784	1.319	1.0478	1.1059	0.5933
BnaC07g41750D	BnaMATE51d	0.9599	1.0158	1.9675	1.5766	3.2791	1.6514	1.9675	1.252	1.119	0.6198	2.3239	0.6909
BnaC02g20800D	BnaMATE54d	1.5719	0.7971	3.2196	0.4764	3.1529	1.4555	3.2196	0.3724	3.0981	1.27	2.55	0.9743
BnaC01g09320D	BnaMATE51c	0.4279	0.4851	0.6962	0.5716	1.275	0.6209	0.6962	0.0386	0.3573	0.3823	0.5448	0.5521
BnaA08g13490D	BnaMATE51b	0	0.1623	0	0	0	0.1948	0	0	0.3261	0.1151	0.0288	0.163
BnaC04g06770D	BnaMATE53c	0.1716	0.0363	0.2469	0	0	0	0.2469	0	0	0	0.1288	0
BnaC07g37810D	BnaMATE49c	0.1855	0.8637	0.3558	1.3493	0.0397	0.0471	0.3558	0.7969	0.2366	1.0675	0.2784	0.5125
BnaA07g29670D	BnaMATE54a	3.9362	3.4411	6.4121	3.3789	2.3342	2.0646	6.4121	2.2166	2.3649	2.7833	2.3281	1.9094
BnaC06g32870D	BnaMATE54c	5.0787	3.8895	1.2418	0.0347	6.3979	2.5458	1.2418	0.2111	2.1665	3.5529	3.5735	2.5208
BnaA04g22060D	BnaMATE53a	0.1023	0	0.3271	0.0709	0.2919	0.0433	0.3271	0	0	0.256	0	0
BnaC04g45780D	BnaMATE53d	0.2387	0	0	0.2126	0.3283	0.2599	0	0	0.2175	0.128	0	0.0362
BnaA05g34750D	BnaMATE53b	0.1034	0	0.1653	0	0.1106	0	0.1653	0	0	0	0.1617	0
BnaA02g15610D	BnaMATE54b	1.3242	0.1709	0.3098	0.1343	1.3129	0.082	0.3098	0	0.4463	0.4849	0.2121	0.1373
BnaA03g45540D	BnaMATE56a	2.3008	2.1878	5.6769	1.6978	2.1402	2.2442	5.6769	3.3707	1.6659	3.796	2.2211	3.7912
BnaC01g14250D	BnaMATE56c	3.6203	4.2526	4.9482	4.7024	2.13	3.5859	4.9482	7.7767	4.1562	3.895	8.6269	3.7315
BnaC07g37580D	BnaMATE56e	0	0	0.641	1.979	0.2502	0.297	0.641	0.7177	1.4562	0.6688	1.0031	0.5326
BnaC07g37600D	BnaMATE56b	1.586	1.0299	1.21	0.4869	2.0821	1.6936	1.21	1.3208	0.6513	0.496	0.7778	1.0341
BnaC01g14260D	BnaMATE56d	0	0	0	0.138	0	0.3374	0	0	0	0	0	0
BnaA06g29700D	BnaMATE55a	0.1647	0.0697	0	0.0685	0	0.251	0	0.333	0.1051	0.9479	0	0
BnaC07g27050D	BnaMATE55b	0.0984	0.2778	0.5901	0.2046	0.2808	0.125	0.5901	0.5805	0.3488	0.862	0.431	0.2789
BnaC09g02620D	BnaMATE55c	0	0.0699	0	0	0	0	0	0.2503	0	0.1652	0	0
BnaC02g15390D	BnaMATE50c	1.0356	2.4658	1.0088	3.2956	3.1157	0.7808	1.0088	1.9628	0.0688	3.7247	2.3985	2.6478
BnaA03g12860D	BnaMATE50a	0.3567	3.3971	1.2441	7.7498	4.2665	0.1647	1.2441	3.1139	0.1034	5.1112	1.734	0.9303
BnaCnng47370D	BnaMATE50b	0.4191	4.5029	4.9083	5.6945	18.4832	0.5322	4.9083	3.8696	0	9.5171	2.1472	1.0618
BnaC09g15370D	BnaMATE48b	8.6843	9.8115	10.7084	11.8823	9.2899	14.6387	10.7084	8.4741	3.5808	11.0961	7.0455	5.1557
BnaA02g04410D	BnaMATE52c	0.0647	0	0.1164	0	0.3462	0.0822	0.1164	0	0	0.081	0	0.0688
BnaC02g08930D	BnaMATE52d	0.0324	0	0	0	0.8655	0	0	0	0.2408	0	0	0
BnaA09g14730D	BnaMATE48a	5.0684	4.9058	3.5201	7.1936	3.0415	2.3155	3.5201	4.5299	3.5151	10.3615	7.2195	7.3231
