# Supplementary material for: A Genome-Wide Survey of MATE Transporters in Brassicaceae and Unveiling Their Expression Profiles under Abiotic Stress in Rapeseed
Source: Plants (Basel). 2020 Aug 20;9(9):1072. doi: 10.3390/plants9091072 (PMC7569899; doi:10.3390/plants9091072)
Supplement: Supplementary file 1 [file plants-09-01072-s001.zip › plants-885058-supplementary-new/Table S8.xls]

## Sheet: Sheet1
Table S8 Comparison expression analysis of BnaMATE family genes in rapeseed between the CK and hormones treatment
B. napus gene ID	Gene name	CK	IAA_1h	IAA_3h	IAA_6h	IAA_12h	IAA_24h	ACC_1h	ACC_3h	ACC_6h	ACC_12h	ACC_24h	ABA_1h	ABA_3h	ABA_6h	ABA_12h	ABA_24h	GA3_1h	GA3_3h	GA3_6h	GA3_12h	GA3_24h	6BA_1h	6BA_3h	6BA_6h	6BA_12h	6BA_24h
BnaC08g37580D	BnaMATE1	0	0	0	0.0874223	0	0	0	0	0	0	0	0	0	0	0	0	0.16803	0	0	0	0	0.133163	0.0285143	0	0	0
BnaA06g09840D	BnaMATE12a	0.155085	0	0	0	0.126769	0	0.05827	0.0302721	0.063321	0	0.0244321	0	0.0287843	0	0.354123	0.194303	0.0589616	0.0273408	0.0832145	0.0624065	0.143496	0.0280197	0.147438	0	0.0794235	0.132301
BnaA02g10860D	BnaMATE16c	0.641589	1.46913	0.731762	0.51991	1.35742	1.09197	0.960697	0.813236	0.702829	0.445241	0.500833	1.72881	2.16585	3.79464	4.47751	2.93762	1.30271	2.02797	1.49997	0.577763	0.916814	1.74303	0.866521	0.781433	0.923364	1.07801
BnaC02g15080D	BnaMATE16d	0.378195	0.3067	0.456017	0.627207	0.433149	0.367815	0.878646	0.149021	0.181047	0.300824	0.126198	0.535122	0.960006	1.98387	2.39443	1.31845	0.401707	0.294208	0.360695	0.510632	0.148156	0.246732	0.682161	0.237785	0.462302	0.504945
BnaA07g39000D	BnaMATE17b	0.0636261	0.165467	0	0.091061	0.22129	0.0317422	0.115118	0.0299486	0.147913	0.0284483	0	0.085891	0	0.135435	0.160362	0.196666	0.119706	0.108139	0.113804	0.0553985	0.0610625	0.110831	0.160707	0.0897353	0.102561	0.149856
BnaA05g09500D	BnaMATE15a	0.314816	0.243384	0.2154	0.44132	0.769354	0.500656	0.213458	0.131016	0.390961	0.458032	0.42813	0.649836	0.351226	0.979358	1.29193	1.01354	0.546709	0.483005	0.324746	0.733726	1.37569	0.33432	0.408694	0.691329	0.181502	3.28513
BnaC04g10860D	BnaMATE15b	0.579743	0.724637	1.13156	1.01602	1.87338	2.787	0.755825	1.03382	1.2096	1.638	1.76199	1.67826	2.16041	3.02661	5.75002	3.82446	2.61428	1.2906	0.954616	1.24077	3.5214	1.52445	2.09801	2.57543	0.649633	9.11782
BnaA09g21910D	BnaMATE8a	0.229957	0.266605	0.106535	0.227346	0.415671	0.0898791	0.278914	0.511064	0.0570493	0.182668	0.468159	0.215285	0.0829831	0.415255	0.318919	0.23288	0.139159	0.170939	0.167346	0.305636	0.153152	0.157963	0.20927	0.0285685	0.221701	0.468442
BnaA06g19930D	BnaMATE9a	1.38056	0.521889	1.95929	0.952108	1.25011	1.31799	0.631877	0.821348	0.495355	1.27666	0.45907	1.61419	0.723032	1.32858	1.73427	1.14893	1.12492	1.30016	1.15609	1.65039	1.08619	1.26823	2.3662	1.60778	1.24981	1.68445
BnaA07g23640D	BnaMATE14b	0	0.0644245	0.195716	0	0.0541065	0.0525325	0	0	0.0250079	0.0230337	0.0416224	0	0	0.0232197	0	0.0485641	0.0264763	0.0231351	0.0747045	0.0238454	0.0859795	0.0236628	0.089433	0	0.0667865	0.058403
BnaC03g54220D	BnaMATE9b	0	0	0.235304	0.0943066	0.0309045	0.124316	0	0	0	0.298581	0.0787839	0.114551	0.528006	0.696511	0.111596	0.0823124	0.699326	0.134849	0.310746	0.439455	0.155667	0.0275975	0.347709	0.119256	0.0776228	0.337742
BnaC06g23470D	BnaMATE17d	0	0	0	0	0	0	0	0	0	0	0	0.222478	0	0	0	0	0	0	0	0	0.244408	0	0	0	0	0
BnaA03g15810D	BnaMATE15c	1.09726	2.14494	0.829286	0.502988	0.3878	8.0384	1.70317	0.91169	0.596648	0.936196	1.38188	0.915732	0.270272	0.211152	0.467324	0.571316	6.10466	0.289101	0.449601	0.468908	0.516853	1.19849	0.675206	0.439018	0.604955	0.733226
BnaAnng25760D	BnaMATE14d	3.69482	5.46966	2.37594	3.67543	5.03089	7.98938	3.66565	3.48351	3.67818	3.44938	4.39766	2.77323	3.28731	4.00037	3.41685	4.88504	5.45204	2.90917	3.58267	3.98166	2.03184	3.06771	3.18693	2.48556	4.35446	4.12794
BnaC06g27740D	BnaMATE7	0	0.0215455	0	0.0801559	0	0.106714	0	0	0	0	0	0	0	0	0.0272876	0.0237627	0.0693505	0	0	0.0468898	0	0	0	0	0.0217101	0.046408
BnaA07g29150D	BnaMATE14a	0.0289461	0.209755	0.0576455	0.0535945	0.0817215	0.405253	0.151104	0.0301555	0.252913	0	0.0209439	0.074145	0.0264034	0.268733	0.0244421	0.361852	0.254203	0.0930725	0.025191	0.0479207	0.0434298	0.0239723	0.0224909	0.0773798	0.178949	0.046803
BnaA10g07430D	BnaMATE16a	21.1812	24.1807	19.3845	23.8702	28.3474	28.8075	21.1275	27.8707	27.5372	25.0361	28.667	16.2759	21.1527	20.9046	21.0129	23.5505	21.8258	17.317	19.8223	21.3515	23.2973	17.1195	18.8693	18.3777	19.5651	16.2925
BnaC09g24150D	BnaMATE8b	0	0	0	0	0	0.0876745	0	0	0	0	0.022119	0	0	0	0	0	0	0	0.15127	0	0	0	0	0	0	0
BnaA07g04760D	BnaMATE6a	#N/A	#N/A	#N/A	#N/A	#N/A	#N/A	#N/A	#N/A	#N/A	#N/A	#N/A	#N/A	#N/A	#N/A	#N/A	#N/A	#N/A	#N/A	#N/A	#N/A	#N/A	#N/A	#N/A	#N/A	#N/A	#N/A
BnaC07g47890D	BnaMATE6b	#N/A	#N/A	#N/A	#N/A	#N/A	#N/A	#N/A	#N/A	#N/A	#N/A	#N/A	#N/A	#N/A	#N/A	#N/A	#N/A	#N/A	#N/A	#N/A	#N/A	#N/A	#N/A	#N/A	#N/A	#N/A	#N/A
BnaC05g11460D	BnaMATE12b	#N/A	#N/A	#N/A	#N/A	#N/A	#N/A	#N/A	#N/A	#N/A	#N/A	#N/A	#N/A	#N/A	#N/A	#N/A	#N/A	#N/A	#N/A	#N/A	#N/A	#N/A	#N/A	#N/A	#N/A	#N/A	#N/A
BnaC03g18950D	BnaMATE15d	#N/A	#N/A	#N/A	#N/A	#N/A	#N/A	#N/A	#N/A	#N/A	#N/A	#N/A	#N/A	#N/A	#N/A	#N/A	#N/A	#N/A	#N/A	#N/A	#N/A	#N/A	#N/A	#N/A	#N/A	#N/A	#N/A
BnaAnng13490D	BnaMATE16b	#N/A	#N/A	#N/A	#N/A	#N/A	#N/A	#N/A	#N/A	#N/A	#N/A	#N/A	#N/A	#N/A	#N/A	#N/A	#N/A	#N/A	#N/A	#N/A	#N/A	#N/A	#N/A	#N/A	#N/A	#N/A	#N/A
BnaC06g32260D	BnaMATE14c	#N/A	#N/A	#N/A	#N/A	#N/A	#N/A	#N/A	#N/A	#N/A	#N/A	#N/A	#N/A	#N/A	#N/A	#N/A	#N/A	#N/A	#N/A	#N/A	#N/A	#N/A	#N/A	#N/A	#N/A	#N/A	#N/A
BnaA07g22550D	BnaMATE17a	#N/A	#N/A	#N/A	#N/A	#N/A	#N/A	#N/A	#N/A	#N/A	#N/A	#N/A	#N/A	#N/A	#N/A	#N/A	#N/A	#N/A	#N/A	#N/A	#N/A	#N/A	#N/A	#N/A	#N/A	#N/A	#N/A
BnaC06g34500D	BnaMATE17c	#N/A	#N/A	#N/A	#N/A	#N/A	#N/A	#N/A	#N/A	#N/A	#N/A	#N/A	#N/A	#N/A	#N/A	#N/A	#N/A	#N/A	#N/A	#N/A	#N/A	#N/A	#N/A	#N/A	#N/A	#N/A	#N/A
BnaC01g30620D	BnaMATE19b	5.15824	5.67585	8.39236	10.8395	15.5162	6.88319	5.08444	6.0407	11.12	7.00525	6.35466	6.60385	7.01654	10.3928	13.2644	12.0932	3.0313	6.66595	10.0688	13.542	9.79764	6.03008	9.79596	10.7132	12.5546	11.7006
BnaA09g51730D	BnaMATE34a	0.0566065	0	0	0	0	0	0	0	0.076956	0.024095	0.0821075	0	0.0253458	0.0752948	0	0.0738545	0	0.0242136	0	0	0	0	0	0	0.0694051	0
BnaC01g40630D	BnaMATE24c	0.0297263	0	0	0	0	0	0	0	0	0	0	0	0	0	0	0	0	0	0	0	0	0	0	0	0	0
BnaCnng02400D	BnaMATE34b	0.232922	0.0453467	0	0.0259134	0.0551835	0.446082	0.0511715	0.0793545	0.0534467	0	0.149814	0	0.135828	0.0739268	0	0	0.583576	0	0.0244758	0	0.0987534	0	0	0.052983	0.02338	0.0241852
BnaA02g00490D	BnaMATE28a	2.66496	1.84973	2.9652	2.71155	2.26684	2.58278	1.92721	1.91578	1.74201	2.21663	1.6516	4.12979	2.01526	2.61143	2.06919	1.64937	3.59723	2.94715	3.23014	1.79435	1.61427	3.06234	3.06435	3.72611	2.81879	1.77004
BnaA03g44970D	BnaMATE39c	1.33652	3.4546	3.49554	1.82892	2.48472	3.26652	2.63202	2.35252	1.31676	0.858219	1.52868	5.46821	3.77194	5.07225	1.96787	1.8816	2.45365	1.81921	3.52114	2.18116	0.942106	1.95355	4.93957	1.27477	1.30213	1.60438
BnaA09g46750D	BnaMATE31a	0	0	0	0.0241325	0	0	0	0	0	0	0	0	0	0	0	0	0	0	0	0	0	0.0454191	0	0	0.0216958	0
BnaC03g04300D	BnaMATE28b	0	0	0	0.0251746	0.0810055	0.0272569	0	0	0	0	0	0.0485325	0	0.073253	0.0241006	0	0	0	0	0	0	0	0	0.128188	0.0222824	0
BnaC07g23670D	BnaMATE29b	0.026551	0	0.20829	0.087117	0.054791	0.192423	0	0.07863	0	0.0488239	0	0.0250607	0.253541	0.321281	0.281021	0.287527	0.171997	0.0479711	0.402758	0.048364	0	0	0.0229265	0.105422	0.0230692	0.165831
BnaC07g36950D	BnaMATE39d	0.0944855	0	0.078562	0.0810645	0	0.144085	0	0	0.0583245	0.156289	0	0.053286	0	0	0	0	0.0254677	0	0	0.0254784	0	0	0	0.05632	0.0236331	0
BnaA03g47580D	BnaMATE35b	62.7247	55.8257	42.5127	54.3343	72.195	50.39	49.9728	56.2272	56.8446	53.5105	63.3884	43.5643	42.3477	40.2104	48.4554	53.9229	57.4365	41.5339	51.2562	52.8331	54.7868	53.2811	45.4056	39.4786	46.2138	51.9069
BnaA01g22920D	BnaMATE37a	20.617	10.3646	11.1312	6.4666	10.8909	16.9149	11.8477	7.36836	7.82755	7.89451	11.2711	14.5459	14.4738	15.1854	16.5584	20.1994	10.0899	5.50978	6.97735	6.63246	14.9907	9.34878	8.64084	3.00259	3.5455	9.70588
BnaC01g29980D	BnaMATE37b	53.8544	29.6275	15.8164	18.2515	29.0234	30.7572	29.2762	16.8861	18.303	17.8409	23.5142	26.7969	16.3302	25.3561	41.9462	35.0582	35.6045	12.5898	13.1629	19.2476	21.0952	19.8643	14.0715	12.0784	13.3855	17.0851
BnaA09g13580D	BnaMATE37c	8.00684	4.62592	3.77708	2.94165	4.53995	5.45377	6.99644	2.60352	3.18238	4.04379	3.48493	4.68736	3.12295	5.62674	3.14987	3.21096	8.7579	3.68759	3.33597	3.05888	4.2496	5.15732	4.01176	2.55749	1.99717	2.92572
BnaC09g13960D	BnaMATE37d	20.8919	13.1627	9.09193	9.9178	13.7242	10.7253	12.9493	8.00178	10.0091	10.3795	8.67695	14.3262	9.30868	10.495	11.9487	11.8707	19.6254	9.27977	10.5769	8.47458	9.87514	11.0682	9.65878	5.86808	8.4805	7.77392
BnaC08g40820D	BnaMATE31b	0	0	0	0	0	0	0	0	0	0	0	0	0	0	0	0	0.0225639	0	0	0	0	0.0454905	0	0	0	0.0188861
BnaC09g40230D	BnaMATE25b	3.62241	3.72957	5.40018	5.15969	9.14487	3.51519	2.34372	3.95907	4.26544	2.79007	3.40863	2.78392	6.10119	5.8717	9.57445	5.75008	1.84049	4.35853	5.32508	5.47097	6.01026	3.26575	3.96412	3.35028	3.88985	4.90097
BnaC09g06920D	BnaMATE27e	35.5085	29.4367	42.1646	45.9672	57.2437	45.7622	29.8785	41.2845	54.5777	38.7612	35.9223	30.3072	40.7271	33.6116	52.3341	45.3641	22.3033	37.4688	45.6482	48.2479	39.8968	34.3715	33.9168	36.3681	33.4307	29.6747
BnaA03g36380D	BnaMATE40e	3.34253	3.12276	4.38628	5.60996	6.90881	4.59799	5.14267	6.46379	5.57854	4.60589	7.25204	3.00982	3.93409	3.983	5.34025	5.22297	1.71975	3.82154	4.13586	4.15659	4.87576	4.6257	3.10217	3.23213	4.58778	3.56576
BnaA09g23940D	BnaMATE21	29.1217	22.0078	28.0566	32.0015	34.4609	40.417	29.2143	34.4387	44.9127	30.0974	27.4626	18.3174	35.2555	29.516	35.4963	26.2007	29.564	22.1484	28.4245	27.7807	21.5801	22.5063	21.0949	25.0256	18.7245	15.091
BnaA01g24950D	BnaMATE40d	11.0603	16.3146	16.887	18.2505	27.1217	35.3813	14.2424	13.7552	17.8827	17.4546	19.9969	7.39394	19.4715	16.2406	13.4499	19.8613	14.996	8.22374	11.7651	12.1595	16.4098	11.4795	10.5262	11.7408	11.4239	6.10939
BnaC01g31860D	BnaMATE40f	4.2489	5.67814	4.53974	5.26406	8.13471	9.25895	4.7729	5.04764	5.4692	4.68421	5.76102	1.85622	3.45217	3.15788	3.30855	4.64344	4.08336	2.42661	3.32703	4.37527	4.46001	3.21499	2.21619	3.75377	2.99598	1.88437
BnaC08g41960D	BnaMATE36c	0	0	0	0	0	0	0	0	0	0	0	0.0290892	0	0	0	0	0	0	0	0	0	0	0	0	0	0.082339
BnaA01g14870D	BnaMATE35a	3.36148	3.86768	3.15148	4.27663	5.29096	7.26557	3.3538	3.58558	3.0093	3.44062	2.89155	2.93755	4.39529	3.43068	5.36085	4.15998	5.53792	4.02849	5.96539	4.23425	4.16777	2.51681	4.32833	2.81851	4.09103	4.93481
BnaA10g17050D	BnaMATE25a	14.488	20.9376	20.9301	21.5319	20.8068	25.6974	10.6218	14.7831	15.304	11.1213	10.0303	13.4783	22.967	22.1799	30.7874	21.9395	22.9372	16.8205	21.8383	18.6515	10.8923	12.8913	20.1621	19.3614	16.5893	15.3951
BnaC05g48120D	BnaMATE24d	0.146174	0.39631	0.196455	0.418969	0.891403	1.25083	0.269844	0.23025	0.383967	0.485072	0.47439	0.149498	0.547743	0.686241	1.75228	2.00774	0.630576	0.527975	0.24647	0.518698	0.669253	0.122069	0.449555	0.361854	0.431413	0.755836
BnaA01g11760D	BnaMATE39a	1.36413	2.23213	1.73005	2.03467	6.69374	34.7859	0.186261	1.71298	2.57437	1.73511	5.51299	1.08102	3.39441	6.37438	17.4056	55.6737	2.11534	1.17786	1.73544	2.21715	6.51009	1.48225	2.32819	0.720171	0.74307	2.96111
BnaA06g32800D	BnaMATE29a	0.113155	0.0796088	0.0798216	0.159102	0.222554	0.218382	0.051059	0.172262	0.0512055	0.147607	0.318961	0.0509023	0.667653	0.564662	1.04698	0.575242	0.048717	0.226992	0.803215	0.21331	0.0540195	0.07425	0.275838	0.0265705	0.343259	0.201443
BnaA05g32820D	BnaMATE24b	0.199979	0.367436	0.555706	0.51865	0.434627	0.28588	0.278036	0.388781	0.675582	0.124707	0.194828	0.478093	0.793284	1.92745	0.960184	1.10523	0.0775441	0.624026	0.808471	0.337471	0.248112	0.0971993	0.333878	0.133713	0.385341	0.475371
BnaC09g46240D	BnaMATE28c	21.1668	25.7776	44.829	66.2135	44.4358	39.7311	19.4207	50.8756	45.2754	18.9934	20.4756	48.3794	72.0457	61.5105	103.53	93.9057	39.1638	27.4086	79.3542	46.4202	30.896	22.6841	65.9922	26.3614	58.0231	43.5104
BnaC06g00030D	BnaMATE33b	11.0872	11.8907	14.9558	16.887	14.9454	12.3899	13.8871	11.932	12.7814	13.2194	11.5919	17.5642	18.3122	18.5667	18.3313	16.2765	10.0132	16.3752	19.5412	17.3572	12.3868	12.7638	13.461	16.5751	18.5531	11.1835
BnaCnng07000D	BnaMATE40b	2.19619	2.84389	2.80185	3.13327	5.6074	3.33011	2.32534	2.7001	2.3677	3.17307	2.27221	2.42636	3.28098	3.87237	3.64536	3.15535	1.76675	3.75395	3.64516	3.90125	3.76321	3.05547	3.27063	3.3376	4.72602	2.5235
BnaA10g05100D	BnaMATE33a	20.775	11.0488	13.4988	15.8381	13.7455	13.3372	15.0964	12.6763	11.948	12.5877	11.7316	16.9302	17.252	20.9247	19.4502	14.4075	13.6821	19.4085	19.3879	14.5907	14.074	14.7102	13.9503	13.2063	15.1616	9.20764
BnaA06g24270D	BnaMATE27b	1.28989	1.19339	2.28614	0.756261	0.811489	0.249573	1.1371	1.09811	0.826008	0.964471	1.24452	2.30603	1.88496	2.42644	2.70174	1.29741	0.60901	1.23053	2.27079	2.05899	1.94302	0.709084	1.89171	0.870683	2.44284	0.645348
BnaA06g24280D	BnaMATE27c	9.98557	10.4671	17.641	12.7165	7.85593	4.04896	6.31107	5.69724	7.5334	7.53594	6.43143	9.71989	11.3777	14.6797	22.1122	15.127	11.6655	9.79827	17.1099	11.2045	9.97547	10.6375	13.7303	11.9958	14.4506	9.59122
BnaCnng45550D	BnaMATE36b	0.154296	0.153208	0.0319746	0	0.059377	0.92818	0.197902	0	0.0875637	0.291135	0.134534	0.082658	0.173897	0.721853	0.226234	0.806729	0.376669	0.0261065	0.0524565	0	0.141375	0.107533	0.133001	0	0.0505065	0.066222
BnaC06g17050D	BnaMATE41b	0.0307002	0.1808	0.0569263	0.0571411	0.22937	0.056021	0.0542157	0	0	0.349074	0.056412	0.393776	0.05189	0	0.0256952	0.299959	0	0.0283715	0	0	0.0276008	0.332738	0.0547155	0.0279292	0.0473105	0.174765
BnaC01g17520D	BnaMATE35c	7.54807	6.16399	5.10707	6.86774	6.251	6.9385	8.22838	8.20122	5.49748	4.45046	6.05035	6.08508	7.03652	7.13602	7.22363	7.31269	5.75409	10.287	8.86209	5.8753	7.45295	7.84547	8.30771	5.82223	12.441	9.32424
BnaA01g34080D	BnaMATE24a	0	0.0218914	0.0252317	0.058647	0.0275926	0	0	0	0	0	0	0	0	0	0	0	0	0	0	0	0	0	0	0	0	0
BnaA07g18120D	BnaMATE41a	0	0	0.0863526	0	0.059756	0.0291428	0.0549475	0	0	0.10261	0	0	0	0	0	0	0	0	0	0	0.057266	0	0	0	0	0
BnaA05g19560D	BnaMATE40a	0	0	0.0322372	0.084482	0.122847	0.0606573	0.0292324	0	0.141883	0.13077	0	0.110292	0.0885655	0.0277077	0	0	0.0889415	0.18253	0.056648	0.0330415	0	0.240818	0.115995	0	0	0.0486164
BnaA01g23770D	BnaMATE19a	#N/A	#N/A	#N/A	#N/A	#N/A	#N/A	#N/A	#N/A	#N/A	#N/A	#N/A	#N/A	#N/A	#N/A	#N/A	#N/A	#N/A	#N/A	#N/A	#N/A	#N/A	#N/A	#N/A	#N/A	#N/A	#N/A
BnaC01g30600D	BnaMATE19c	#N/A	#N/A	#N/A	#N/A	#N/A	#N/A	#N/A	#N/A	#N/A	#N/A	#N/A	#N/A	#N/A	#N/A	#N/A	#N/A	#N/A	#N/A	#N/A	#N/A	#N/A	#N/A	#N/A	#N/A	#N/A	#N/A
BnaA06g24250D	BnaMATE27a	#N/A	#N/A	#N/A	#N/A	#N/A	#N/A	#N/A	#N/A	#N/A	#N/A	#N/A	#N/A	#N/A	#N/A	#N/A	#N/A	#N/A	#N/A	#N/A	#N/A	#N/A	#N/A	#N/A	#N/A	#N/A	#N/A
BnaC03g49010D	BnaMATE27d	#N/A	#N/A	#N/A	#N/A	#N/A	#N/A	#N/A	#N/A	#N/A	#N/A	#N/A	#N/A	#N/A	#N/A	#N/A	#N/A	#N/A	#N/A	#N/A	#N/A	#N/A	#N/A	#N/A	#N/A	#N/A	#N/A
BnaC07g23680D	BnaMATE29c	#N/A	#N/A	#N/A	#N/A	#N/A	#N/A	#N/A	#N/A	#N/A	#N/A	#N/A	#N/A	#N/A	#N/A	#N/A	#N/A	#N/A	#N/A	#N/A	#N/A	#N/A	#N/A	#N/A	#N/A	#N/A	#N/A
BnaC07g39840D	BnaMATE35d	#N/A	#N/A	#N/A	#N/A	#N/A	#N/A	#N/A	#N/A	#N/A	#N/A	#N/A	#N/A	#N/A	#N/A	#N/A	#N/A	#N/A	#N/A	#N/A	#N/A	#N/A	#N/A	#N/A	#N/A	#N/A	#N/A
BnaA09g47590D	BnaMATE36a	#N/A	#N/A	#N/A	#N/A	#N/A	#N/A	#N/A	#N/A	#N/A	#N/A	#N/A	#N/A	#N/A	#N/A	#N/A	#N/A	#N/A	#N/A	#N/A	#N/A	#N/A	#N/A	#N/A	#N/A	#N/A	#N/A
BnaA03g44960D	BnaMATE39b	#N/A	#N/A	#N/A	#N/A	#N/A	#N/A	#N/A	#N/A	#N/A	#N/A	#N/A	#N/A	#N/A	#N/A	#N/A	#N/A	#N/A	#N/A	#N/A	#N/A	#N/A	#N/A	#N/A	#N/A	#N/A	#N/A
BnaC07g36970D	BnaMATE39e	#N/A	#N/A	#N/A	#N/A	#N/A	#N/A	#N/A	#N/A	#N/A	#N/A	#N/A	#N/A	#N/A	#N/A	#N/A	#N/A	#N/A	#N/A	#N/A	#N/A	#N/A	#N/A	#N/A	#N/A	#N/A	#N/A
BnaA01g24940D	BnaMATE40c	#N/A	#N/A	#N/A	#N/A	#N/A	#N/A	#N/A	#N/A	#N/A	#N/A	#N/A	#N/A	#N/A	#N/A	#N/A	#N/A	#N/A	#N/A	#N/A	#N/A	#N/A	#N/A	#N/A	#N/A	#N/A	#N/A
BnaA05g15420D	BnaMATE42a	3.16456	2.87544	2.46513	4.22103	5.59878	3.40628	3.67476	3.51871	4.4933	3.39738	2.99352	2.76344	3.48268	3.40389	5.47953	3.80078	2.73005	3.22914	3.3856	4.5192	4.26873	2.98482	2.45059	2.81686	3.16544	4.5049
BnaC03g68880D	BnaMATE42b	4.91557	4.54007	3.73677	6.04126	6.75217	4.7565	4.73479	4.33709	5.07758	5.10928	4.26139	4.14555	4.11207	4.42173	4.13475	4.99315	4.68915	3.96871	4.75216	5.42961	4.63479	3.36898	2.96627	3.07226	3.50338	3.18993
BnaC05g43790D	BnaMATE43d	0	0	0	0	0	0	0	0	0	0	0	0	0	0	0.0931755	0.269823	0	0	0	0	0	0	0.097142	0.193788	0.251012	0.086308
BnaA05g29700D	BnaMATE43a	1.001	2.91958	6.9482	2.9819	2.83703	2.24177	2.22502	1.57997	0.670027	2.20978	1.64407	2.83623	1.30247	1.15734	0.931059	2.16389	4.18192	1.76736	1.66131	2.60954	1.92136	2.65404	3.87077	5.06162	4.33006	3.13257
BnaA03g17740D	BnaMATE44a	13.8961	14.2447	13.1711	15.3575	16.9946	12.7553	10.7488	14.3488	13.8903	14.4109	15.0593	11.6052	10.8341	9.32147	12.894	12.2649	12.5251	13.9105	13.829	15.5269	12.7286	12.8483	13.6716	13.802	14.5804	15.2613
BnaCnng41510D	BnaMATE44b	17.1829	15.204	16.3152	18.8151	20.2214	14.9592	15.2517	15.4256	15.5657	17.6897	18.0356	16.2784	15.6702	14.6843	15.8164	14.1653	14.5044	17.2831	16.0691	16.0209	14.701	16.3008	17.7051	18.6832	15.1528	16.0636
BnaC01g39510D	BnaMATE43e	1.09249	0.201739	0.880103	0.259558	0.219053	0.214962	0.55891	0.173137	1.05889	0.702333	0.358531	0.211	0.409092	0.109123	0.0207574	0.357032	0.807763	0.341171	0.173534	0.227773	0.0234378	0.126549	0.208357	0	0.137765	0
BnaC02g20590D	BnaMATE47c	0	0.057961	0.0757935	0.05209	0.281828	0.245629	0	0	0	0.0250484	0	0.0250065	0.0507325	0.072981	0.057468	0.124223	0.0828185	0	0.359466	0	0.0221758	0	0.070076	0.0805087	0.0230807	0
BnaC08g35810D	BnaMATE46b	24.6295	25.6864	28.6046	28.4342	38.6588	36.5827	24.4276	22.8208	23.9463	21.9579	21.3296	23.0468	36.2403	24.704	36.8151	34.2831	21.34	20.9776	22.3572	26.4035	26.4077	22.3401	31.5099	29.4439	25.4	33.1975
BnaA03g30320D	BnaMATE43b	0	0	0	0	0	0.0246258	0	0	0	0.0446307	0	0	0	0	0	0	0	0.0217153	0	0	0.0400348	0.0223131	0	0	0	0.0366968
BnaA01g05280D	BnaMATE47a	1.77683	2.43128	1.0037	0.940791	0.79807	1.23299	1.69568	0.656502	0.491461	0.583235	0.646215	1.78921	1.7048	3.85938	0.927585	1.31997	3.02229	1.21156	0.758398	0.647485	0.964392	1.09872	1.48891	1.04414	3.02722	1.22152
BnaC01g00120D	BnaMATE47b	2.38199	3.55002	0.884846	1.28508	1.26773	2.30961	2.34052	1.40168	1.14619	1.32763	1.41013	2.01161	1.39534	2.59806	1.4592	2.33558	3.47274	1.59855	1.44759	0.845143	1.52856	1.28	1.19691	0.898695	4.57198	1.12716
BnaA03g23140D	BnaMATE46a	17.1803	14.4897	15.3979	16.6011	15.0325	21.6209	16.0535	14.987	14.3492	12.5525	10.6368	17.3609	16.2322	13.0968	15.9151	14.4556	17.7009	17.3923	18.598	14.3514	11.4536	12.9724	16.3433	15.811	16.0297	10.9376
BnaA03g30330D	BnaMATE43c	0.233882	0.213723	0.4892	0.114066	0.0488674	0.216488	0.184827	0.160614	0.241715	0.451168	0.0610993	0.306511	0.183308	0	0.254822	0.16776	0.304426	0.0942765	0.130443	0.0849245	0.139608	0.193098	0	0	0.140235	0
BnaC03g35640D	BnaMATE43f	0	0	0	0	0.0228927	0	0	0	0	0	0	0	0	0	0	0	0	0	0	0	0	0	0	0	0	0
BnaA01g12840D	BnaMATE49a	0.776517	0.882926	0.184349	0.198763	0	0.293212	0.0941085	0.123282	0.0644825	0.116572	0.169806	0.0293838	0.247881	0.254906	0.211377	0.167793	0.758938	0.0908838	0.0891656	0.0283815	0.25618	0.0854097	0.228123	0.091599	0.636074	0.265617
BnaA03g45690D	BnaMATE49b	0.114224	0.0287159	0	0	0	0	0.0341554	0	0	0	0.082142	0	0	0	0	0	0	0	0	0	0	0	0.0340354	0	0	0
BnaA09g14730D	BnaMATE48a	0.235216	0.426472	0.725575	0.536744	1.08851	2.64519	0.335974	0.14438	0.480337	0.44894	0.655603	0.355363	0.47571	0.523722	1.03528	1.54491	0.454147	0.43687	0.498941	0.115528	0.829348	0.787466	0.097521	0.364887	0.410012	0.890401
BnaC09g15370D	BnaMATE48b	0.369567	0.582054	0.668957	0.698638	1.9483	1.48016	0.819481	0.649253	0.92383	1.41464	1.10986	0.630661	1.67524	0.687666	1.95551	2.28654	0.631921	0.395884	0.320213	0.906685	1.13869	0.8201	0.405711	0.368031	0.515324	0.731218
BnaC07g41750D	BnaMATE51d	0.188695	0.217025	0.096156	0	0.240022	0.149771	0.145762	0.266089	0.26514	0.428385	0.11062	0.310056	0.0271116	0.267008	0.200491	0.542689	0.053059	0.36126	0.243133	0.314215	0.131212	0.240921	0.0251495	0.0575025	0.176047	0.052853
BnaC07g37600D	BnaMATE56b	0.308706	0.190113	0.147448	0.0956471	0.378615	0.652891	0.151829	0.100173	0.462043	0.300658	0.203404	0.254387	0.0569345	0.254613	0.23816	0.221922	0.117633	0.0819525	0.145141	0.577702	0.214805	0.0831645	0.0298868	0.0896371	0.078158	0.0533665
BnaC06g32870D	BnaMATE54c	0.982443	0.914634	0.433264	0.843117	0.88458	1.09656	1.01119	0.416657	1.08706	1.33484	0.897506	0.73407	1.05343	1.3476	1.85542	0.79502	1.40123	1.00897	0.654797	1.38157	1.06318	0.974082	0.662171	0.781207	0.385856	0.410097
BnaA05g34750D	BnaMATE53b	0.0325093	0	0	0	0	0	0	0	0	0	0	0	0	0.027805	0	0	0	0	0	0	0	0	0	0	0.075837	0
BnaC02g08930D	BnaMATE52d	0.0324902	0	0	0	0	0	0	0	0	0	0	0	0	0.082362	0	0	0.16273	0	0	0	0	0	0	0	0	0
BnaC01g14250D	BnaMATE56c	2.13103	4.49308	3.33258	5.33395	7.09566	4.91688	4.32038	3.46459	4.70302	3.15278	3.75493	3.39793	4.35874	3.87164	5.22048	3.56079	4.48325	4.9321	3.65709	5.29609	2.64905	3.34561	4.04132	4.68182	2.93413	3.08627
BnaC07g27050D	BnaMATE55b	0.064877	0	0.0271034	0.0316172	0	0	0.0584665	0	0	0	0	0.138307	0	0.0274838	0	0	0.0263977	0	0	0	0.0476191	0.053705	0.0289311	0	0.124499	0.02219
BnaA02g04410D	BnaMATE52c	0	0	0	0	0	0	0	0	0	0	0	0	0	0.0268315	0	0	0.080699	0	0	0	0	0	0	0	0	0.053566
BnaC02g15390D	BnaMATE50c	0.0340412	0.102565	0	0	0	0.219352	0.0290109	0	0.123454	0	0	0	0	0.054747	0.0318145	0.161537	0.061599	0.0855262	0.236559	0.0343354	0.0250577	0.0833045	0	0	0.105505	0
BnaC02g20800D	BnaMATE54d	0.0773485	0.107977	0	0.077195	0.217349	0.122765	0.0222954	0	0.117486	0.429849	0.157836	0.155425	0	0.0210509	0.086874	0.360173	0.0699414	0.0478131	0	0	0.0818309	0.107738	0.149515	0.0229627	0.0200819	0.0970435
BnaC07g37810D	BnaMATE49c	0.142684	0.0283889	0	0.0979125	0	0.0348562	0.160803	0.239557	0.0649035	0	0	0.09562	0	0	0	0.0920496	0.0309893	0.21375	0.092699	0	0.0561335	0.0308513	0.217985	0.134391	0	0.060797
BnaA03g49360D	BnaMATE51a	0	0	0	0	0.208964	0.213284	0.029881	0.191952	0.0554665	0	0	0	0.0550205	0	0	0.0253939	0.053715	0.0268308	0	0.147837	0.0302962	0.135642	0.089392	0	0.176162	0.0913665
BnaC09g02620D	BnaMATE55c	0.0293963	0.0249526	0.098191	0	0.0610848	0.0305753	0.235116	0.253343	0	0	0.070374	0	0.0278338	0.98024	1.34529	0.026174	0	0.0540105	0.115677	0.10158	0.0243152	0.0276242	0.195713	0	0.176845	0
BnaC01g09320D	BnaMATE51c	4.25706	1.95297	1.35195	0.806862	2.16067	1.44853	2.84949	1.26917	2.21538	1.6368	1.19896	2.79082	2.07093	2.6257	1.68098	0.917926	1.51861	2.59684	2.38103	1.18752	1.04592	1.18819	1.68029	1.65491	2.03977	1.27454
BnaC07g37580D	BnaMATE56e	0.960672	0.837051	0.433467	0.564574	0.565512	0.132944	0.963504	0.422393	0.602081	0.711315	0.521711	0.880286	0.4906	0.290122	0.744738	0.187771	0.982912	0.582186	0.80049	1.26342	0.905243	0.563314	0.614876	0.351894	0.336318	0.492204
BnaA10g15470D	BnaMATE52a	0	0	0	0	0.0315973	0	0	0	0	0	0	0	0	0	0.0318327	0	0	0.0544225	0	0	0.0248538	0	0	0	0	0
BnaA08g13490D	BnaMATE51b	0	0.0522815	0.129379	0	0	0.0318252	0	0.0348781	0.086274	0.0276386	0	0	0	0.11611	0.084356	0.13195	0	0.0276959	0.060355	0	0.050306	0.0857415	0	0	0	0
BnaC04g06770D	BnaMATE53c	0.0320085	0	0	0	0	0	0	0	0	0.025685	0	0	0	0	0	0	0	0	0	0	0	0	0	0	0	0
BnaC04g45780D	BnaMATE53d	0	0	0	0	0	0	0	0	0	0.0264538	0	0	0	0	0	0	0	0	0.106533	0	0	0	0	0	0	0
BnaC09g54330D	BnaMATE52b	0	0	0	0	0	0	0	0.0592815	0	0.0544065	0	0	0	0	0	0	0	0	0	0	0	0	0	0	0.2855	0.05416
BnaA03g12860D	BnaMATE50a	0.365138	0.42622	0.0287469	0	0	0.0319061	0.118216	0.258746	0.0293166	0.0292517	0.0244533	0.0890719	0.152293	0.396722	0.097008	0	0.323456	0.083807	0	0.0349855	0	0	0.372194	0	0.158636	0.04738
BnaA02g15610D	BnaMATE54b	0	0.059301	0.0452774	0	0.02473	0.172244	0.0479877	0	0.0493314	0.0424612	0	0	0	0	0	0	0.240976	0	0	0	0	0	0	0	0	0.0421185
BnaC01g14260D	BnaMATE56d	0	0	0	0	0	0	0	0	0	0	0	0	0	0	0	0	0	0	0	0	0	0	0.67912	0	0	0
BnaA04g22060D	BnaMATE53a	0.065759	0	0	0	0.0306342	0	0	0	0	0	0	0	0	0	0	0	0	0	0.0266007	0	0	0	0	0	0	0.0263409
BnaA06g29700D	BnaMATE55a	0	0	0.127736	0	0.180003	0	0	0	0.0275728	0	0	0	0.088308	0	0.054168	0.0255644	0	0.0565177	0.0567655	0.0790475	0	0	0	0.057615	0	0.0259097
BnaCnng47370D	BnaMATE50b	1.56034	0.713902	0.151465	0	0.0627376	0.282477	1.15317	0.274598	0.120713	0.169787	0.195871	0.407841	1.40651	1.35196	0.304446	0.412958	1.8847	0.512948	0.139392	0.0688625	0.303673	0.586132	0.486471	0.0297671	0.313667	0.148209
BnaA07g29670D	BnaMATE54a	0.789532	1.71068	0.85058	1.30459	1.48774	0.555375	1.57151	1.00018	0.593632	1.50916	0.822503	0.827601	1.0439	0.574846	1.36914	1.00593	0.891433	1.24261	0.851212	0.615476	0.989352	1.93663	1.00088	0.624535	0.512846	0.863553
BnaA03g45540D	BnaMATE56a	0.491849	0.659353	0.452271	0.470736	0.659411	0.828555	0.5336	0.0334116	0.236153	0.390141	0.373916	0.460857	0.486649	0.188129	0.32458	0.238389	0.413681	0.294841	0.157558	0.176268	0.285609	0.819064	0.266702	0.170666	0.172683	0.286226
	Note: #N/A represents members had no expression.
